# Supplementary material for: The identification of blood-derived response eQTLs reveals complex effects of regulatory variants on inflammatory and infectious disease risk
Source: PLoS Genet. 2025 Apr 10;21(4):e1011599. doi: 10.1371/journal.pgen.1011599 (PMC12013874; doi:10.1371/journal.pgen.1011599)
Supplement: S1 Table — 2023;621(7977):E7-E26). (XLSX) [file pgen.1011599.s011.xlsx]

## Sheet: Table A
Supplementary Table A: Cytokine measurements (after 24h) following whole blood stimulation
Immune stimulation	IL-6 (pg/ml) (median - IQR 25-75)	TNF⍺ (pg/ml)(median - IQR 25-75)	IL-2 (pg/ml)(median - IQR 25-75)	IFNƔ (pg/ml)(median - IQR 25-75)
Control*	0	0	0	0
TLR 4 stimulation	8668 (6285-10801)	1558 (1233-2103)	/	/
TLR7/8 stimulation	2142 (1471-3089)	254 (174-406)
TCR stimulation	/	/	222 (131-324)	445 (50-11131)
* cytokine level not detected with usual ELISA

## Sheet: Table B
Supplementary Table B: Genes related to PC1-TCR
ENSG ID	Gene name	Chromosome	Pearson Coefficient to PC1-TCR
ENSG00000136048	DRAM1	12	-0.980176802579884
ENSG00000249173	LINC01093	4	-0.980067538366338
ENSG00000026751	SLAMF7	1	-0.9784038277405336
ENSG00000089041	P2RX7	12	-0.9777562811352247
ENSG00000112149	CD83	6	-0.9773542790133645
ENSG00000134802	SLC43A3	11	-0.9772199469079498
ENSG00000131203	IDO1	8	-0.9766841936093545
ENSG00000275302	CCL4	17	-0.97473308934311
ENSG00000131979	GCH1	14	-0.974191104858819
ENSG00000102794	ACOD1	13	-0.9732989734017695
ENSG00000164236	ANKRD33B	5	-0.9720438905681866
ENSG00000104951	IL4I1	19	-0.9712349024613932
ENSG00000104320	NBN	8	-0.9703432322742643
ENSG00000121797	CCRL2	3	-0.9700555581116606
ENSG00000138166	DUSP5	10	-0.9694336042886409
ENSG00000277632	CCL3	17	-0.9693794890299376
ENSG00000125148	MT2A	16	-0.968032994218455
ENSG00000120217	CD274	9	-0.9679948449590013
ENSG00000078081	LAMP3	3	-0.9676886940936792
ENSG00000137757	CASP5	11	-0.9665534704489992
ENSG00000166920	C15orf48	15	-0.9662899654417744
ENSG00000251230	MIR3945HG	4	-0.9655205185590641
ENSG00000163874	ZC3H12A	1	-0.9654165790680368
ENSG00000168389	MFSD2A	1	-0.9640955250212357
ENSG00000121594	CD80	3	-0.9639482181678853
ENSG00000134470	IL15RA	10	-0.9621886791695261
ENSG00000002549	LAP3	4	-0.9621244066979793
ENSG00000197646	PDCD1LG2	9	-0.9613204183499574
ENSG00000124102	PI3	20	-0.9599712443344136
ENSG00000197272	IL27	16	-0.9595891410874171
ENSG00000149131	SERPING1	11	-0.9585081693064595
ENSG00000117228	GBP1	1	-0.9576695599656163
ENSG00000188313	PLSCR1	3	-0.9569968542100872
ENSG00000100906	NFKBIA	14	-0.9564907150444757
ENSG00000125733	TRIP10	19	-0.9557733214902787
ENSG00000123610	TNFAIP6	2	-0.9557454251837633
ENSG00000140379	BCL2A1	15	-0.9552352521437617
ENSG00000177556	ATOX1	5	-0.9530457606952241
ENSG00000186818	LILRB4	19	-0.9527282668097511
ENSG00000162772	ATF3	1	-0.9524973283849321
ENSG00000078401	EDN1	6	-0.9523734482472933
ENSG00000272666	U62317.1	22	-0.9516157497757306
ENSG00000169245	CXCL10	4	-0.9512142390085925
ENSG00000188676	IDO2	8	-0.9511034882525313
ENSG00000108179	PPIF	10	-0.948973083398572
ENSG00000162654	GBP4	1	-0.9487883073512925
ENSG00000197122	SRC	20	-0.9486884050603314
ENSG00000162433	AK4	1	-0.9476173631911863
ENSG00000090339	ICAM1	19	-0.9470022048168195
ENSG00000136689	IL1RN	2	-0.9462182675612925
ENSG00000253838	AC007991.2	8	-0.9453279600705324
ENSG00000134070	IRAK2	3	-0.9451384285548221
ENSG00000108700	CCL8	17	-0.9438097393613053
ENSG00000169248	CXCL11	4	-0.9437678335632316
ENSG00000075618	FSCN1	7	-0.943019668923093
ENSG00000112096	SOD2	6	-0.9428036444790816
ENSG00000101017	CD40	20	-0.9424069036970518
ENSG00000181374	CCL13	17	-0.9418742527189141
ENSG00000111331	OAS3	12	-0.9414031967866571
ENSG00000138496	PARP9	3	-0.9411605871664372
ENSG00000010030	ETV7	6	-0.9407195265707506
ENSG00000105967	TFEC	7	-0.940583755433251
ENSG00000227591	HSD11B1-AS1	1	-0.9397845588142529
ENSG00000139572	GPR84	12	-0.9395873774335871
ENSG00000074416	MGLL	3	-0.9389335253127284
ENSG00000115415	STAT1	2	-0.9387557430391064
ENSG00000086300	SNX10	7	-0.9375207393222834
ENSG00000101384	JAG1	20	-0.9374767203102741
ENSG00000137959	IFI44L	1	-0.9354262831080431
ENSG00000163082	SGPP2	2	-0.9339771411592475
ENSG00000172724	CCL19	9	-0.9326586795730097
ENSG00000136810	TXN	9	-0.9322401091261537
ENSG00000134575	ACP2	11	-0.9317506715749654
ENSG00000004468	CD38	4	-0.9317287125450049
ENSG00000274029	AC069209.1	12	-0.9308541254847471
ENSG00000185022	MAFF	22	-0.9300746170581342
ENSG00000134326	CMPK2	2	-0.9299957910857468
ENSG00000152766	ANKRD22	10	-0.9298206333203047
ENSG00000115267	IFIH1	2	-0.9288254239536137
ENSG00000124762	CDKN1A	6	-0.9286716399189288
ENSG00000108771	DHX58	17	-0.9284667819889064
ENSG00000125730	C3	19	-0.9274105575837093
ENSG00000102524	TNFSF13B	13	-0.9273779436356833
ENSG00000184557	SOCS3	17	-0.9271012085112961
ENSG00000169715	MT1E	16	-0.9270639600060706
ENSG00000182541	LIMK2	22	-0.9268640584136576
ENSG00000068079	IFI35	17	-0.9263926514169787
ENSG00000138821	SLC39A8	4	-0.9260051766155915
ENSG00000185338	SOCS1	16	-0.9258232085337699
ENSG00000140105	WARS	14	-0.9254935123028725
ENSG00000154451	GBP5	1	-0.9247922484615233
ENSG00000230943	LINC02541	6	-0.9242045778909026
ENSG00000259354	AC025580.2	15	-0.9235312348523261
ENSG00000232810	TNF	6	-0.9235159747082518
ENSG00000277443	MARCKS	6	-0.9200565731428876
ENSG00000169136	ATF5	19	-0.9194099003407962
ENSG00000134321	RSAD2	2	-0.9193569657339987
ENSG00000142089	IFITM3	11	-0.9193299503665272
ENSG00000132530	XAF1	17	-0.9191900824523711
ENSG00000105246	EBI3	19	-0.919185258060602
ENSG00000276980	AC008760.2	19	-0.918566136901051
ENSG00000267365	KCNJ2-AS1	17	-0.9182842790001225
ENSG00000119917	IFIT3	10	-0.9179390281165268
ENSG00000130202	NECTIN2	19	-0.9175529505250284
ENSG00000261618	LINC02605	8	-0.9167520526330771
ENSG00000177409	SAMD9L	7	-0.9164607670688428
ENSG00000189325	C6orf222	6	-0.9149061868725671
ENSG00000123685	BATF3	1	-0.9145918081217886
ENSG00000166016	ABTB2	11	-0.9145307713849707
ENSG00000253320	AZIN1-AS1	8	-0.9144979045377618
ENSG00000145365	TIFA	4	-0.9143872928282778
ENSG00000227502	LINC01268	6	-0.9143334240890185
ENSG00000128512	DOCK4	7	-0.9129473722509932
ENSG00000135047	CTSL	9	-0.9124218446648319
ENSG00000169504	CLIC4	1	-0.9123564369396182
ENSG00000133106	EPSTI1	13	-0.9122561341664355
ENSG00000137393	RNF144B	6	-0.9117675215616998
ENSG00000250274	AC034199.1	5	-0.9089709842305187
ENSG00000126709	IFI6	1	-0.9087514817291555
ENSG00000237927	AL078604.2	6	-0.9083896568766806
ENSG00000078098	FAP	2	-0.9080092732668845
ENSG00000163568	AIM2	1	-0.9064988570665518
ENSG00000157227	MMP14	14	-0.9057506466706042
ENSG00000253214	AC079209.1	8	-0.9048576607023086
ENSG00000079215	SLC1A3	5	-0.9047298700734994
ENSG00000166002	SMCO4	11	-0.904388916600045
ENSG00000123700	KCNJ2	17	-0.9036542029624429
ENSG00000152778	IFIT5	10	-0.9001961782576485
ENSG00000118257	NRP2	2	-0.9000074683165218
ENSG00000185507	IRF7	11	-0.899824113957809
ENSG00000042493	CAPG	2	-0.8992536966822778
ENSG00000089127	AC004551.1	12	-0.8992065890860996
ENSG00000196141	SPATS2L	2	-0.8980475629059637
ENSG00000285744	AC083837.1	8	-0.8969207837626697
ENSG00000157601	MX1	21	-0.8967726905518807
ENSG00000145685	LHFPL2	5	-0.8964205133564367
ENSG00000108691	CCL2	17	-0.8946308881098006
ENSG00000025434	NR1H3	11	-0.8944077978810379
ENSG00000242048	AC093583.1	7	-0.8938994006203046
ENSG00000101187	SLCO4A1	20	-0.8928122441540828
ENSG00000115009	CCL20	2	-0.8910955656040729
ENSG00000166527	CLEC4D	12	-0.8905028811852719
ENSG00000121380	BCL2L14	12	-0.8899599976386906
ENSG00000168062	BATF2	11	-0.8894913495041213
ENSG00000198019	FCGR1B	1	-0.8892653146986127
ENSG00000173369	C1QB	1	-0.8888338449997021
ENSG00000279946	AC244034.3	1	-0.8884005596169665
ENSG00000235385	LINC02154	X	-0.8883271911006771
ENSG00000175471	MCTP1	5	-0.8879022618442651
ENSG00000166523	CLEC4E	12	-0.8863571351332926
ENSG00000255221	CARD17	11	-0.8861150759809443
ENSG00000105711	SCN1B	19	-0.8846155725473451
ENSG00000230438	SERPINB9P1	6	-0.8844188290593713
ENSG00000108950	FAM20A	17	-0.8841030411307939
ENSG00000111335	OAS2	12	-0.8840620468555733
ENSG00000111186	WNT5B	12	-0.8831228483881163
ENSG00000149289	ZC3H12C	11	-0.8827306909514441
ENSG00000275385	CCL18	17	-0.8826640614587101
ENSG00000136244	IL6	7	-0.8812913428690865
ENSG00000050730	TNIP3	4	-0.8811583785132309
ENSG00000185433	LINC00158	21	-0.8808306933761773
ENSG00000150337	FCGR1A	1	-0.8806330345580288
ENSG00000105707	HPN	19	-0.8803774886747037
ENSG00000103569	AQP9	15	-0.8798085074879517
ENSG00000102554	KLF5	13	-0.8785843564813395
ENSG00000171860	C3AR1	12	-0.8769584915802778
ENSG00000174837	ADGRE1	19	-0.8766728590822059
ENSG00000228863	AL121985.1	1	-0.8763944628585673
ENSG00000198814	GK	X	-0.8746866652351988
ENSG00000267034	AC010980.1	2	-0.873909899530064
ENSG00000138670	RASGEF1B	4	-0.8735872780661159
ENSG00000136514	RTP4	3	-0.8722229062383283
ENSG00000125538	IL1B	2	-0.8719708784692285
ENSG00000229314	ORM1	9	-0.8711995464593235
ENSG00000154099	DNAAF1	16	-0.8694487649379629
ENSG00000279400	AC008957.3	5	-0.8691195665593332
ENSG00000163121	NEURL3	2	-0.8676337105371423
ENSG00000029153	ARNTL2	12	-0.8673340567116291
ENSG00000143344	RGL1	1	-0.8668707125428582
ENSG00000181634	TNFSF15	9	-0.8656101054856511
ENSG00000124107	SLPI	20	-0.8647239735033295
ENSG00000172379	ARNT2	15	-0.8635571265251264
ENSG00000100911	PSME2	14	-0.8632114723329908
ENSG00000122861	PLAU	10	-0.8630771292154418
ENSG00000126262	FFAR2	19	-0.8626194121427757
ENSG00000196878	LAMB3	1	-0.861951822676462
ENSG00000137965	IFI44	1	-0.8605682523752435
ENSG00000146070	PLA2G7	6	-0.8604483649069316
ENSG00000176170	SPHK1	17	-0.8594824879117001
ENSG00000103888	CEMIP	15	-0.8591438249191752
ENSG00000160932	LY6E	8	-0.8573819850881753
ENSG00000138755	CXCL9	4	-0.8562202422466656
ENSG00000165029	ABCA1	9	-0.8555312706231245
ENSG00000187608	ISG15	1	-0.8546826769150686
ENSG00000174705	SH3PXD2B	5	-0.853657972140721
ENSG00000108688	CCL7	17	-0.8532756520624617
ENSG00000104112	SCG3	15	-0.8532080076989668
ENSG00000081041	CXCL2	4	-0.8499008332690747
ENSG00000276070	CCL4L2	17	-0.849643192825165
ENSG00000287626	AL021978.1	6	-0.8489717528447288
ENSG00000230647	AC022816.1	17	-0.8485364167777593
ENSG00000274736	CCL23	17	-0.8479625840165286
ENSG00000105855	ITGB8	7	-0.8473855169429604
ENSG00000067798	NAV3	12	-0.8446403915852192
ENSG00000255398	HCAR3	12	-0.844538844008344
ENSG00000134028	ADAMDEC1	8	-0.8432899860411126
ENSG00000136379	ABHD17C	15	-0.8421315819808334
ENSG00000101331	CCM2L	20	-0.8404842313117599
ENSG00000113302	IL12B	5	-0.839180664440494
ENSG00000064886	CHI3L2	1	-0.8351801433279014
ENSG00000188820	CALHM6	6	-0.834221336663006
ENSG00000182782	HCAR2	12	-0.8324285214243442
ENSG00000138135	CH25H	10	-0.8323526348068391
ENSG00000135678	CPM	12	-0.831797929972026
ENSG00000141574	SECTM1	17	-0.8313606220432794
ENSG00000134531	EMP1	12	-0.8299685510860976
ENSG00000137507	LRRC32	11	-0.8261291653327693
ENSG00000174944	P2RY14	3	-0.8250627527855919
ENSG00000260196	AC124798.1	11	-0.823678023787542
ENSG00000276085	CCL3L1	17	-0.8229830194622771
ENSG00000108702	CCL1	17	-0.8222767556780898
ENSG00000205846	CLEC6A	12	-0.8220138229214444
ENSG00000163739	CXCL1	4	-0.8212768162943196
ENSG00000138646	HERC5	4	-0.8199581759257262
ENSG00000158714	SLAMF8	1	-0.8173308201342568
ENSG00000156234	CXCL13	4	-0.8159079142705471
ENSG00000088827	SIGLEC1	20	-0.8141133327366994
ENSG00000273341	AC004921.1	7	-0.8131332062211897
ENSG00000183347	GBP6	1	-0.8130822415631033
ENSG00000228278	ORM2	9	-0.8081658850666409
ENSG00000020577	SAMD4A	14	-0.8054674564220846
ENSG00000159189	C1QC	1	-0.8044844451956289
ENSG00000205364	MT1M	16	-0.8042246004746961
ENSG00000124145	SDC4	20	-0.801211365065649
ENSG00000180616	SSTR2	17	-0.8001792727221674
ENSG00000128383	APOBEC3A	22	-0.7984063957654361
ENSG00000165474	GJB2	13	-0.7974527974932493
ENSG00000173372	C1QA	1	-0.7971705047969175
ENSG00000136960	ENPP2	8	-0.7969154915040974
ENSG00000185745	IFIT1	10	-0.7967807816082692
ENSG00000133048	CHI3L1	1	-0.7947367161153557
ENSG00000121858	TNFSF10	3	-0.7939507932590024
ENSG00000136052	SLC41A2	12	-0.7934302562296673
ENSG00000272563	AC016745.2	2	-0.7929552828201966
ENSG00000115008	IL1A	2	-0.7922821499186867
ENSG00000133055	MYBPH	1	-0.789736146853915
ENSG00000113494	PRLR	5	-0.7895129675672701
ENSG00000260943	LINC02555	12	-0.7880131617876379
ENSG00000101460	MAP1LC3A	20	-0.7840942257964877
ENSG00000138642	HERC6	4	-0.7838686368657384
ENSG00000111537	IFNG	12	-0.7811516912263352
ENSG00000223387	LINC02068	3	-0.7777471461485985
ENSG00000234290	AC116366.1	5	-0.7761226656486429
ENSG00000134460	IL2RA	10	-0.7750151637132415
ENSG00000198417	MT1F	16	-0.7745894731692131
ENSG00000184979	USP18	22	-0.7724613101057701
ENSG00000135114	OASL	12	-0.7681396818528359
ENSG00000126251	GPR42	19	-0.768074654848809
ENSG00000119508	NR4A3	9	-0.7680390247320305
ENSG00000138119	MYOF	10	-0.7679140608500975
ENSG00000148926	ADM	11	-0.767796738579614
ENSG00000119922	IFIT2	10	-0.7675144899164998
ENSG00000136634	IL10	1	-0.7624578275941577
ENSG00000136688	IL36G	2	-0.7614287012024452
ENSG00000234883	MIR155HG	21	-0.7611410546284487
ENSG00000110436	SLC1A2	11	-0.7594194357445322
ENSG00000089692	LAG3	12	-0.7584049158256473
ENSG00000132669	RIN2	20	-0.7575800895583893
ENSG00000225964	NRIR	2	-0.7551509328839675
ENSG00000092421	SEMA6A	5	-0.754083050922014
ENSG00000255833	TIFAB	5	-0.7531306599170438
ENSG00000108342	CSF3	17	-0.7438105166558633
ENSG00000187193	MT1X	16	-0.7431448664429382
ENSG00000100453	GZMB	14	-0.7423567105142115
ENSG00000101190	TCFL5	20	-0.7421170337337366
ENSG00000159166	LAD1	1	-0.7402676755133613
ENSG00000122641	INHBA	7	-0.7400065051332892
ENSG00000123689	G0S2	1	-0.737947359500038
ENSG00000165949	IFI27	14	-0.723699091959261
ENSG00000172159	FRMD3	9	-0.717564387799993
ENSG00000197467	COL13A1	10	-0.7131380920303168
ENSG00000105928	GSDME	7	-0.7106744525922134
ENSG00000196839	ADA	20	-0.7099796567485711
ENSG00000105889	STEAP1B	7	-0.7095661173532398
ENSG00000103257	SLC7A5	16	-0.7074030218271666
ENSG00000253831	ETV3L	1	-0.7042332554525593
ENSG00000110079	MS4A4A	11	-0.7039916148028263
ENSG00000125144	MT1G	16	-0.7015317359108891
ENSG00000125462	C1orf61	1	-0.7010281896596211
ENSG00000164825	DEFB1	8	-0.6940242290570381
ENSG00000111536	IL26	12	-0.6909922871757238
ENSG00000117594	HSD11B1	1	-0.6787383981294904
ENSG00000233834	AC005083.1	7	-0.6735411487587136
ENSG00000166165	CKB	14	-0.6715226827815066
ENSG00000186407	CD300E	17	-0.6695554405819654
ENSG00000100336	APOL4	22	-0.6655106698835315
ENSG00000127318	IL22	12	-0.665027465995008
ENSG00000111012	CYP27B1	12	-0.6582155152361995
ENSG00000244405	ETV5	3	-0.6545982872382529
ENSG00000148677	ANKRD1	10	-0.6490824316512062
ENSG00000120875	DUSP4	8	-0.6476606240737984
ENSG00000172551	MUCL1	12	-0.6429260689708717
ENSG00000019169	MARCO	2	-0.642401051162448
ENSG00000186891	TNFRSF18	1	-0.6350770181765527
ENSG00000104213	PDGFRL	8	-0.6241108895202788
ENSG00000120254	MTHFD1L	6	-0.6238286870407993
ENSG00000163661	PTX3	3	-0.6222284539904317
ENSG00000163734	CXCL3	4	-0.6205990415137124
ENSG00000183486	MX2	21	-0.6192799602958868
ENSG00000164266	SPINK1	5	-0.6141271498532054
ENSG00000115155	OTOF	2	-0.6119387079671536
ENSG00000254415	SIGLEC14	19	-0.6118610670375817
ENSG00000163666	HESX1	3	-0.6104838033596592
ENSG00000106565	TMEM176B	7	-0.6054133478805257
ENSG00000177807	KCNJ10	1	-0.5960814379384687
ENSG00000049249	TNFRSF9	1	-0.5958133980510817
ENSG00000107562	CXCL12	10	-0.5896460054172575
ENSG00000112578	BYSL	6	-0.5882124836343078
ENSG00000213512	GBP7	1	-0.5773167759674511
ENSG00000099998	GGT5	22	-0.5772140465133337
ENSG00000205358	MT1H	16	-0.5737971350260606
ENSG00000185885	IFITM1	11	-0.5701735394261505
ENSG00000273604	EPOP	17	-0.567658418623003
ENSG00000178860	MSC	8	-0.5663927436424373
ENSG00000239672	NME1	17	-0.5631769434688665
ENSG00000143333	RGS16	1	-0.5587769763210181
ENSG00000105976	MET	7	-0.5514169506541805
ENSG00000176890	TYMS	18	-0.5496486700768727
ENSG00000105825	TFPI2	7	-0.5469053582537263
ENSG00000114737	CISH	3	-0.546633110512973
ENSG00000148671	ADIRF	10	-0.5330426308249425
ENSG00000183010	PYCR1	17	-0.5298106982366089
ENSG00000273837	AC018755.4	19	-0.525741054272235
ENSG00000006747	SCIN	7	-0.52130378062122
ENSG00000102962	CCL22	16	-0.5095570863516763
ENSG00000102755	FLT1	13	-0.5094735421998884
ENSG00000117525	F3	1	-0.5051734150592176
ENSG00000170345	FOS	14	0.5788946705475749
ENSG00000110077	MS4A6A	11	0.6036673118165354
ENSG00000125810	CD93	20	0.6095614300069895
ENSG00000153823	PID1	2	0.6115329750884785
ENSG00000183625	CCR3	3	0.6177391709843444
ENSG00000164821	DEFA4	8	0.6285266384333578
ENSG00000115414	FN1	2	0.6366781744476736
ENSG00000170486	KRT72	12	0.6369297642911667
ENSG00000189127	ANKRD34B	5	0.6548563729767934
ENSG00000163421	PROK2	3	0.6630456761312327
ENSG00000137801	THBS1	15	0.671295000987909
ENSG00000250722	SELENOP	5	0.6735425817452161
ENSG00000163563	MNDA	1	0.6761473791229502
ENSG00000167680	SEMA6B	19	0.683260096540094
ENSG00000276107	AC037198.1	15	0.6861141898480176
ENSG00000137441	FGFBP2	4	0.6875002954246293
ENSG00000178726	THBD	20	0.6907259509271078
ENSG00000119535	CSF3R	1	0.7117112380732749
ENSG00000257335	MGAM	7	0.718877324440695
ENSG00000096006	CRISP3	6	0.7277114397449784
ENSG00000170323	FABP4	8	0.7277428179113838
ENSG00000165655	ZNF503	10	0.7452285093184701
ENSG00000132514	CLEC10A	17	0.7460653039524608
ENSG00000188158	NHS	X	0.7616008249947354
ENSG00000120594	PLXDC2	10	0.763006755259657
ENSG00000167261	DPEP2	16	0.7695900853049809
ENSG00000155659	VSIG4	X	0.7782280607208942
ENSG00000116741	RGS2	1	0.7811470849985296
ENSG00000129538	RNASE1	14	0.8033528539568316
ENSG00000004799	PDK4	7	0.8041456354335809
ENSG00000106066	CPVL	7	0.8048061712937309
ENSG00000179163	FUCA1	1	0.806402079962271
ENSG00000146592	CREB5	7	0.8068612038907099
ENSG00000010327	STAB1	3	0.8079085751969814
ENSG00000164047	CAMP	3	0.8114295244999228
ENSG00000140465	CYP1A1	15	0.8156660037999743
ENSG00000121807	CCR2	3	0.8204025435584753
ENSG00000085265	FCN1	9	0.8212525477904704
ENSG00000179639	FCER1A	1	0.8235789919065492
ENSG00000072952	MRVI1	11	0.8244568488380264
ENSG00000134256	CD101	1	0.8245513253294382
ENSG00000084110	HAL	12	0.8263504606475209
ENSG00000163464	CXCR1	2	0.8327936776226088
ENSG00000038427	VCAN	5	0.8378975357092452
ENSG00000186529	CYP4F3	19	0.8515094609471314
ENSG00000161944	ASGR2	17	0.8532225035262981
ENSG00000196549	MME	3	0.8534125507062654
ENSG00000173535	TNFRSF10C	8	0.8537397571616532
ENSG00000180871	CXCR2	2	0.8549989901908411
ENSG00000120708	TGFBI	5	0.855168374390873
ENSG00000196562	SULF2	20	0.8570310863968514
ENSG00000142405	NLRP12	19	0.8630508365839851
ENSG00000171659	GPR34	X	0.8641118886573136
ENSG00000267174	AC011472.2	19	0.8647898295514216
ENSG00000158825	CDA	1	0.8664259770757803
ENSG00000169413	RNASE6	14	0.8674949642451666
ENSG00000133800	LYVE1	11	0.8771318177567121
ENSG00000111261	MANSC1	12	0.89984165671528
ENSG00000157168	NRG1	8	0.9042876510219576
ENSG00000162444	RBP7	1	0.9146187760316004
ENSG00000140932	CMTM2	16	0.9253020448639939

## Sheet: Table C
Supplementary Table C: Repartition of cis-eQTls across conditions
Conditions	Number of samples	Number of Expression PC	Number of cis-eQTLs
Control	354	34	3706
TLR4 stimulation (Lipopolysaccharide))	327	38	3861
TLR7/8 stimulation (Resiquimod)	334	35	4094
TCR stimulation (anti-CD3/anti-CD28)	290	29	2018

## Sheet: Table D
Supplementary Table D: List of all cis-eQTls
ENSG ID	Chromosome	The strand orientation	The ID of the top variant	The start position	The stop position	The nominal P-value	The corresponding regression slope	The adjusted P-value	Condition
ENSG00000180481	chr12	+	chr12:75433413:A:C	75433413	75433413	1.1308e-34	0.348928	2.1963e-26	CTRL
ENSG00000257497	chr12	-	chr12:75473785:T:C	75473785	75473785	1.13386e-25	0.268099	5.00285e-19	CTRL
ENSG00000187109	chr12	-	chr12:76083176:A:G	76083176	76083176	9.39454e-11	0.112481	3.096e-06	CTRL
ENSG00000179941	chr12	-	chr12:76364057:G:T	76364057	76364057	6.0197e-18	0.191023	4.43366e-12	CTRL
ENSG00000091039	chr12	-	chr12:76659144:G:A	76659144	76659144	6.32882e-06	0.0563472	0.0296365	CTRL
ENSG00000067715	chr12	+	chr12:78900082:G:A	78900082	78900082	3.80731e-06	0.0589568	0.0144547	CTRL
ENSG00000139220	chr12	-	chr12:81252231:A:G	81252231	81252231	1.60137e-07	0.0751556	0.00311956	CTRL
ENSG00000127720	chr12	+	chr12:82476419:G:A	82476419	82476419	2.79571e-10	0.107084	5.80083e-06	CTRL
ENSG00000246363	chr12	-	chr12:89216213:C:T	89216213	89216213	1.79621e-05	0.0509841	0.0322828	CTRL
ENSG00000113811	chr3	-	chr3:53858614:T:G	53858614	53858614	2.56133e-10	0.107518	1.20294e-05	CTRL
ENSG00000265992	chr3	-	chr3:54619717:C:T	54619717	54619717	2.51162e-21	0.225655	1.65948e-12	CTRL
ENSG00000180376	chr3	+	chr3:56543219:G:A	56543219	56543219	1.83612e-06	0.0626969	0.00810461	CTRL
ENSG00000163947	chr3	-	chr3:56723457:A:G	56723457	56723457	6.4646e-23	0.241449	4.26684e-16	CTRL
ENSG00000239801	chr3	+	chr3:58626758:G:A	58626758	58626758	1.84944e-07	0.0744226	0.00216251	CTRL
ENSG00000163687	chr3	-	chr3:57562409:C:T	57562409	57562409	2.66683e-05	0.0489506	0.0425373	CTRL
ENSG00000163686	chr3	+	chr3:58234674:G:A	58234674	58234674	9.48047e-06	0.0542704	0.0214025	CTRL
ENSG00000163684	chr3	+	chr3:58318385:C:T	58318385	58318385	1.56127e-32	0.330543	4.71633e-24	CTRL
ENSG00000273493	chr3	+	chr3:58286251:C:T	58286251	58286251	1.85513e-09	0.0976554	5.75692e-05	CTRL
ENSG00000053524	chr3	-	chr3:183428645:C:G	183428645	183428645	1.6557e-06	0.0632268	0.00707686	CTRL
ENSG00000172578	chr3	-	chr3:183493203:G:T	183493203	183493203	1.03229e-06	0.0656458	0.00551757	CTRL
ENSG00000114770	chr3	-	chr3:184036257:C:A	184036257	184036257	1.56538e-09	0.0985047	3.17383e-05	CTRL
ENSG00000089041	chr12	+	chr12:121168116:A:C	121168116	121168116	5.65049e-07	0.0687268	0.0110292	CTRL
ENSG00000110931	chr12	-	chr12:121246483:T:C	121246483	121246483	3.37852e-06	0.05957	0.0146868	CTRL
ENSG00000276045	chr12	+	chr12:121634576:A:G	121634576	121634576	1.80101e-05	0.0509703	0.036705	CTRL
ENSG00000139714	chr12	-	chr12:121661008:G:C	121661008	121661008	9.23091e-37	0.366388	1.57555e-27	CTRL
ENSG00000212694	chr12	-	chr12:121825909:C:G	121825909	121825909	4.71472e-06	0.0578594	0.0141236	CTRL
ENSG00000158104	chr12	-	chr12:121845875:T:C	121845875	121845875	2.3684e-13	0.141607	5.81181e-08	CTRL
ENSG00000110987	chr12	+	chr12:121963595:A:G	121963595	121963595	2.27145e-06	0.0616063	0.00707263	CTRL
ENSG00000272368	chr12	+	chr12:50109486:C:T	50109486	50109486	3.50576e-05	0.047543	0.0387867	CTRL
ENSG00000139624	chr12	-	chr12:50147087:T:C	50147087	50147087	3.62465e-10	0.105795	4.16211e-06	CTRL
ENSG00000110911	chr12	-	chr12:51061003:T:C	51061003	51061003	2.26216e-05	0.0497974	0.0348772	CTRL
ENSG00000184271	chr12	-	chr12:51202980:T:C	51202980	51202980	4.28411e-14	0.149775	4.59176e-09	CTRL
ENSG00000170545	chr12	-	chr12:51322982:G:A	51322982	51322982	2.11586e-05	0.0501414	0.0394569	CTRL
ENSG00000139610	chr12	-	chr12:51344560:A:C	51344560	51344560	1.44042e-18	0.197495	9.45033e-13	CTRL
ENSG00000245105	chr12	+	chr12:9007409:C:A	9007409	9007409	3.96742e-18	0.192915	3.40322e-12	CTRL
ENSG00000237248	chr12	+	chr12:9002569:TTTG:T	9002569	9002572	2.21548e-09	0.0967671	5.45992e-05	CTRL
ENSG00000260423	chr12	+	chr12:9204007:T:C	9204007	9204007	3.3076e-09	0.0947592	0.000266686	CTRL
ENSG00000284634	chr12	+	chr12:9582192:A:G	9582192	9582192	2.4528e-20	0.215662	1.22748e-13	CTRL
ENSG00000184293	chr12	-	chr12:9734521:G:C	9734521	9734521	2.25652e-12	0.130732	1.96772e-07	CTRL
ENSG00000188393	chr12	-	chr12:9872299:T:C	9872299	9872299	1.72759e-11	0.120809	3.86148e-05	CTRL
ENSG00000225231	chr12	-	chr12:9943411:G:C	9943411	9943411	1.93768e-38	0.380082	8.54571e-25	CTRL
ENSG00000172322	chr12	+	chr12:9961876:G:T	9961876	9961876	3.34272e-64	0.556985	5.88223e-44	CTRL
ENSG00000256660	chr12	+	chr12:9961877:T:A	9961877	9961877	8.88499e-22	0.230172	6.39041e-13	CTRL
ENSG00000197992	chr12	+	chr12:10050086:A:G	10050086	10050086	1.41022e-06	0.0640488	0.00840979	CTRL
ENSG00000173391	chr12	-	chr12:10167603:A:T	10167603	10167603	2.35713e-06	0.0614165	0.0464669	CTRL
ENSG00000205809	chr12	-	chr12:10445961:T:C	10445961	10445961	2.30156e-11	0.119403	3.76497e-06	CTRL
ENSG00000134545	chr12	-	chr12:10489694:G:T	10489694	10489694	3.72149e-24	0.253552	4.66539e-16	CTRL
ENSG00000256039	chr12	+	chr12:10552783:T:C	10552783	10552783	1.28073e-24	0.258026	4.1704e-17	CTRL
ENSG00000110237	chr11	+	chr11:73301569:A:G	73301569	73301569	6.71821e-07	0.0678425	0.0032816	CTRL
ENSG00000175582	chr11	-	chr11:73824382:C:G	73824382	73824382	2.93059e-05	0.0484653	0.0488115	CTRL
ENSG00000175581	chr11	+	chr11:73634403:T:C	73634403	73634403	1.75077e-06	0.0629408	0.00660418	CTRL
ENSG00000175575	chr11	+	chr11:73900304:G:C	73900304	73900304	3.14026e-06	0.0599452	0.00978191	CTRL
ENSG00000175567	chr11	-	chr11:73978059:G:A	73978059	73978059	4.72828e-12	0.127137	2.37012e-07	CTRL
ENSG00000149380	chr11	-	chr11:74040436:G:T	74040436	74040436	1.66336e-07	0.0749623	0.00141754	CTRL
ENSG00000165434	chr11	-	chr11:74329949:G:C	74329949	74329949	1.65233e-06	0.0632373	0.00613209	CTRL
ENSG00000175536	chr11	-	chr11:74491874:G:T	74491874	74491874	1.412e-11	0.121797	7.92449e-07	CTRL
ENSG00000254837	chr11	+	chr11:74456585:A:G	74456585	74456585	2.72836e-05	0.0488332	0.0491182	CTRL
ENSG00000166435	chr11	-	chr11:74858894:G:A	74858894	74858894	1.58768e-100	0.724351	1.04603e-80	CTRL
ENSG00000278879	chr11	-	chr11:74948744:G:C	74948744	74948744	2.33379e-54	0.496257	3.27049e-42	CTRL
ENSG00000255422	chr11	+	chr11:118701396:C:T	118701396	118701396	1.09325e-13	0.145309	2.06656e-08	CTRL
ENSG00000278376	chr11	+	chr11:118705754:A:T	118705754	118705754	1.07387e-08	0.0888397	0.000136541	CTRL
ENSG00000196655	chr11	+	chr11:119007512:T:C	119007512	119007512	1.52985e-21	0.227813	4.13961e-15	CTRL
ENSG00000271751	chr11	-	chr11:119045044:G:C	119045044	119045044	1.26024e-06	0.0646246	0.00939672	CTRL
ENSG00000256269	chr11	+	chr11:119706201:C:T	119706201	119706201	1.31799e-05	0.0525764	0.0455425	CTRL
ENSG00000172375	chr11	+	chr11:119098249:TAG:T	119098249	119098251	3.15064e-06	0.0599283	0.0133347	CTRL
ENSG00000187049	chr11	+	chr11:61464815:C:T	61464815	61464815	1.82359e-20	0.216969	1.61087e-14	CTRL
ENSG00000124920	chr11	+	chr11:61757502:G:A	61757502	61757502	1.92417e-07	0.0742209	0.00206278	CTRL
ENSG00000134824	chr11	+	chr11:61828092:C:T	61828092	61828092	6.45127e-75	0.614822	3.75127e-59	CTRL
ENSG00000149485	chr11	-	chr11:61828092:C:T	61828092	61828092	7.41101e-07	0.0673408	0.0039225	CTRL
ENSG00000162174	chr11	+	chr11:62364052:G:A	62364052	62364052	2.4733e-13	0.141399	2.51418e-08	CTRL
ENSG00000166452	chr11	+	chr11:8878452:C:T	8878452	8878452	4.28557e-08	0.081848	0.000496253	CTRL
ENSG00000175348	chr11	-	chr11:8947338:T:G	8947338	8947338	1.37623e-05	0.052354	0.0451288	CTRL
ENSG00000254860	chr11	+	chr11:8965240:C:G	8965240	8965240	7.23594e-24	0.25075	2.14794e-16	CTRL
ENSG00000175356	chr11	-	chr11:8041620:T:C	8041620	8041620	3.00089e-06	0.0601781	0.0224103	CTRL
ENSG00000166471	chr11	-	chr11:9314546:C:T	9314546	9314546	3.6659e-27	0.28213	1.83682e-19	CTRL
ENSG00000246273	chr11	+	chr11:9775152:A:G	9775152	9775152	7.18536e-15	0.15823	2.08229e-09	CTRL
ENSG00000110315	chr11	-	chr11:11428849:AG:A	11428849	11428850	1.35706e-06	0.0642456	0.0156199	CTRL
ENSG00000072952	chr11	-	chr11:10555304:C:T	10555304	10555304	1.16451e-09	0.0999825	0.00010349	CTRL
ENSG00000198730	chr11	+	chr11:10413543:C:T	10413543	10413543	1.98193e-06	0.0623053	0.0148977	CTRL
ENSG00000247271	chr11	+	chr11:10907699:T:C	10907699	10907699	1.16249e-07	0.0767845	0.00162851	CTRL
ENSG00000050165	chr11	-	chr11:11994278:C:T	11994278	11994278	2.47001e-10	0.107698	1.04371e-05	CTRL
ENSG00000187079	chr11	+	chr11:12219008:T:C	12219008	12219008	2.7562e-07	0.0723902	0.00406985	CTRL
ENSG00000158270	chr18	-	chr18:407063:G:A	407063	407063	2.12053e-06	0.0619588	0.0467117	CTRL
ENSG00000132199	chr18	-	chr18:717229:T:C	717229	717229	7.58777e-10	0.102119	1.23726e-05	CTRL
ENSG00000273355	chr18	+	chr18:822828:A:G	822828	822828	1.34671e-09	0.0992566	2.27173e-05	CTRL
ENSG00000286975	chr18	-	chr18:2548930:G:A	2548930	2548930	4.43267e-07	0.0699664	0.003463	CTRL
ENSG00000080986	chr18	+	chr18:2585078:G:A	2585078	2585078	6.17076e-11	0.114554	2.36655e-06	CTRL
ENSG00000101577	chr18	-	chr18:3059562:A:C	3059562	3059562	5.60636e-07	0.0687669	0.00364227	CTRL
ENSG00000101605	chr18	-	chr18:3247258:A:C	3247258	3247258	6.57392e-09	0.0913099	8.71748e-05	CTRL
ENSG00000272688	chr18	-	chr18:3247258:A:C	3247258	3247258	1.1811e-08	0.0883601	0.000150105	CTRL
ENSG00000177337	chr18	+	chr18:3597840:C:T	3597840	3597840	6.64017e-06	0.0561005	0.0243186	CTRL
ENSG00000263753	chr18	+	chr18:5248862:A:G	5248862	5248862	2.187e-26	0.27486	6.52336e-20	CTRL
ENSG00000055211	chr6	+	chr6:149579515:ACT:A	149579515	149579517	8.3948e-08	0.0784383	0.00103222	CTRL
ENSG00000131023	chr6	-	chr6:149563244:T:C	149563244	149563244	2.82651e-06	0.0604852	0.0137947	CTRL
ENSG00000120253	chr6	-	chr6:149724357:TG:T	149724357	149724358	6.15591e-67	0.572522	5.45678e-55	CTRL
ENSG00000131019	chr6	-	chr6:150042992:G:A	150042992	150042992	3.34721e-16	0.172572	1.60556e-10	CTRL
ENSG00000131018	chr6	-	chr6:152566084:C:G	152566084	152566084	7.38252e-10	0.102256	1.62262e-05	CTRL
ENSG00000272345	chr6	-	chr6:24705607:T:C	24705607	24705607	7.76388e-08	0.0788349	0.00115007	CTRL
ENSG00000079691	chr6	+	chr6:25405803:T:C	25405803	25405803	1.03023e-18	0.199005	7.13487e-12	CTRL
ENSG00000112343	chr6	+	chr6:26106391:C:A	26106391	26106391	3.4003e-06	0.059537	0.0188417	CTRL
ENSG00000197061	chr6	+	chr6:26099050:T:G	26099050	26099050	3.89208e-19	0.203375	4.50432e-12	CTRL
ENSG00000158373	chr6	+	chr6:26158765:T:C	26158765	26158765	3.59307e-14	0.150612	1.59276e-08	CTRL
ENSG00000234426	chr6	-	chr6:88410154:T:A	88410154	88410154	1.07522e-07	0.0771811	0.00131234	CTRL
ENSG00000111880	chr6	-	chr6:88616498:C:T	88616498	88616498	4.43422e-08	0.0816753	0.000522954	CTRL
ENSG00000146278	chr6	+	chr6:89058875:A:T	89058875	89058875	4.36392e-06	0.0582563	0.0183081	CTRL
ENSG00000083099	chr6	-	chr6:89638761:T:TG	89638761	89638761	5.94024e-06	0.0566727	0.0228491	CTRL
ENSG00000260271	chr6	+	chr6:90891973:C:T	90891973	90891973	1.6467e-06	0.0632547	0.0121397	CTRL
ENSG00000172469	chr6	+	chr6:95604045:C:T	95604045	95604045	1.30456e-18	0.197942	1.07438e-12	CTRL
ENSG00000014123	chr6	+	chr6:96509128:C:T	96509128	96509128	7.01137e-09	0.0909859	9.84376e-05	CTRL
ENSG00000112218	chr6	-	chr6:96796736:C:G	96796736	96796736	6.8376e-10	0.102638	3.56716e-05	CTRL
ENSG00000184486	chr6	+	chr6:98851172:C:T	98851172	98851172	4.48517e-09	0.093231	0.000213391	CTRL
ENSG00000096063	chr6	-	chr6:35804491:C:G	35804491	35804491	3.23521e-08	0.0832713	0.000415967	CTRL
ENSG00000246982	chr6	-	chr6:36182559:C:T	36182559	36182559	5.88764e-13	0.137228	4.73542e-08	CTRL
ENSG00000255587	chr6	+	chr6:36701841:TG:T	36701841	36701842	1.19075e-14	0.155846	1.23922e-08	CTRL
ENSG00000198663	chr6	+	chr6:36837977:C:T	36837977	36837977	2.45461e-06	0.0612087	0.0140371	CTRL
ENSG00000164530	chr6	+	chr6:36965394:C:T	36965394	36965394	1.08294e-05	0.0535864	0.047408	CTRL
ENSG00000198937	chr6	-	chr6:37517194:A:C	37517194	37517194	4.75207e-14	0.149282	7.32892e-09	CTRL
ENSG00000204110	chr6	+	chr6:37518768:C:T	37518768	37518768	4.71674e-12	0.127149	3.53365e-06	CTRL
ENSG00000227920	chr6	+	chr6:37517952:G:A	37517952	37517952	2.78505e-19	0.204873	5.45784e-12	CTRL
ENSG00000279942	chr6	+	chr6:37517952:G:A	37517952	37517952	1.90468e-38	0.380142	4.77139e-28	CTRL
ENSG00000279082	chr20	+	chr20:21547938:C:T	21547938	21547938	9.36732e-16	0.167784	2.02687e-10	CTRL
ENSG00000230387	chr20	+	chr20:23173313:C:G	23173313	23173313	1.4457e-08	0.0873408	0.000628127	CTRL
ENSG00000230133	chr20	+	chr20:24238156:G:C	24238156	24238156	4.00585e-07	0.0704832	0.0100543	CTRL
ENSG00000077984	chr20	+	chr20:24847034:G:A	24847034	24847034	1.21397e-06	0.0648161	0.00560908	CTRL
ENSG00000101474	chr20	-	chr20:24954412:T:G	24954412	24954412	2.5717e-05	0.0491375	0.0485182	CTRL
ENSG00000203999	chr20	+	chr20:50292156:T:G	50292156	50292156	1.40735e-08	0.0874764	0.000483906	CTRL
ENSG00000196396	chr20	+	chr20:50558143:CT:C	50558143	50558144	5.7733e-09	0.0919628	8.80825e-05	CTRL
ENSG00000124171	chr20	+	chr20:50766701:C:CTT	50766701	50766701	3.89818e-10	0.105433	1.064e-05	CTRL
ENSG00000124243	chr20	+	chr20:50815377:T:G	50815377	50815377	7.60756e-11	0.113522	3.53365e-06	CTRL
ENSG00000054793	chr20	-	chr20:51767140:C:T	51767140	51767140	7.89493e-30	0.306583	1.71248e-22	CTRL
ENSG00000101115	chr20	-	chr20:51766385:G:A	51766385	51766385	3.43363e-06	0.0594869	0.0212187	CTRL
ENSG00000182463	chr20	+	chr20:52254449:C:G	52254449	52254449	9.00165e-06	0.0545368	0.0315767	CTRL
ENSG00000162366	chr1	-	chr1:47190144:A:G	47190144	47190144	2.1058e-07	0.0737616	0.00179613	CTRL
ENSG00000162367	chr1	-	chr1:47236557:G:A	47236557	47236557	1.40442e-13	0.144111	3.5747e-08	CTRL
ENSG00000123473	chr1	-	chr1:47327919:G:A	47327919	47327919	1.85943e-10	0.109105	6.46861e-06	CTRL
ENSG00000186094	chr1	-	chr1:48573559:TG:T	48573559	48573560	2.48263e-06	0.0611505	0.00943179	CTRL
ENSG00000142700	chr1	-	chr1:50163179:G:A	50163179	50163179	6.44407e-06	0.0562545	0.0194085	CTRL
ENSG00000085832	chr1	-	chr1:51489286:CAT:C	51489286	51489288	1.964e-07	0.0741166	0.00077385	CTRL
ENSG00000162702	chr1	-	chr1:200342546:C:A	200342546	200342546	2.5078e-07	0.0728716	0.00234298	CTRL
ENSG00000118193	chr1	-	chr1:200586075:G:T	200586075	200586075	4.17838e-06	0.0584794	0.0196689	CTRL
ENSG00000118197	chr1	-	chr1:200655915:C:G	200655915	200655915	7.81688e-09	0.0904388	0.000136361	CTRL
ENSG00000163362	chr1	+	chr1:200906776:C:A	200906776	200906776	8.58162e-12	0.124231	9.19983e-07	CTRL
ENSG00000234132	chr1	+	chr1:201030528:A:G	201030528	201030528	1.7063e-11	0.12087	0.00025746	CTRL
ENSG00000116857	chr1	-	chr1:201154617:C:G	201154617	201154617	4.28449e-07	0.07014	0.00465419	CTRL
ENSG00000118194	chr1	-	chr1:201625537:T:C	201625537	201625537	1.46817e-06	0.0638426	0.0257552	CTRL
ENSG00000134369	chr1	+	chr1:201517436:C:T	201517436	201517436	1.51478e-07	0.0754385	0.00154204	CTRL
ENSG00000198700	chr1	+	chr1:201865816:A:G	201865816	201865816	6.40843e-09	0.0914381	8.81427e-05	CTRL
ENSG00000176393	chr1	+	chr1:201985696:T:A	201985696	201985696	3.20943e-09	0.0949103	6.25306e-05	CTRL
ENSG00000143851	chr1	-	chr1:202162278:T:TC	202162278	202162278	1.20938e-08	0.0882408	0.000126312	CTRL
ENSG00000117500	chr1	-	chr1:93116236:AT:A	93116236	93116237	2.63544e-07	0.0726185	0.00125854	CTRL
ENSG00000223745	chr1	-	chr1:93212790:A:G	93212790	93212790	9.49903e-38	0.374483	4.31061e-29	CTRL
ENSG00000117505	chr1	+	chr1:93360081:T:A	93360081	93360081	8.29235e-32	0.324198	1.06261e-23	CTRL
ENSG00000137942	chr1	+	chr1:93448904:T:C	93448904	93448904	4.4122e-23	0.243079	4.85742e-16	CTRL
ENSG00000117528	chr1	+	chr1:94517229:A:T	94517229	94517229	3.8864e-06	0.0588512	0.0170406	CTRL
ENSG00000228971	chr1	+	chr1:95552102:A:G	95552102	95552102	2.70315e-06	0.0607141	0.0231776	CTRL
ENSG00000188641	chr1	-	chr1:97708245:G:T	97708245	97708245	2.2096e-05	0.0499184	0.0458159	CTRL
ENSG00000154429	chr1	-	chr1:229330094:G:A	229330094	229330094	1.47318e-12	0.132798	8.39076e-08	CTRL
ENSG00000135801	chr1	-	chr1:230311576:G:T	230311576	230311576	7.78545e-06	0.0552828	0.023561	CTRL
ENSG00000135763	chr1	+	chr1:229659967:T:C	229659967	229659967	1.89152e-10	0.109021	5.29719e-06	CTRL
ENSG00000143641	chr1	+	chr1:230253032:G:A	230253032	230253032	4.99888e-09	0.0926865	7.72355e-05	CTRL
ENSG00000116903	chr1	-	chr1:231334904:T:C	231334904	231334904	1.67929e-31	0.321499	9.68731e-24	CTRL
ENSG00000162946	chr1	+	chr1:231632793:A:G	231632793	231632793	2.80571e-17	0.184001	2.19825e-11	CTRL
ENSG00000116991	chr1	-	chr1:232600503:A:G	232600503	232600503	1.31749e-09	0.0993662	4.7878e-05	CTRL
ENSG00000135778	chr1	+	chr1:232944691:T:C	232944691	232944691	1.92443e-54	0.496807	7.2355e-44	CTRL
ENSG00000135750	chr1	+	chr1:233676150:C:A	233676150	233676150	1.06847e-06	0.0654695	0.00822933	CTRL
ENSG00000183780	chr1	+	chr1:234313951:C:T	234313951	234313951	2.0265e-19	0.206293	1.03407e-12	CTRL
ENSG00000141934	chr19	-	chr19:292082:C:T	292082	292082	3.47451e-10	0.106005	4.5188e-06	CTRL
ENSG00000267751	chr19	-	chr19:570872:C:T	570872	570872	9.80763e-07	0.0659078	0.00356514	CTRL
ENSG00000197766	chr19	+	chr19:887128:A:G	887128	887128	1.43323e-22	0.238039	6.61752e-17	CTRL
ENSG00000175221	chr19	-	chr19:866018:G:A	866018	866018	2.08222e-08	0.0854991	0.000132039	CTRL
ENSG00000116014	chr19	+	chr19:866018:G:A	866018	866018	7.66137e-12	0.124784	2.21183e-07	CTRL
ENSG00000064666	chr19	+	chr19:1081618:A:G	1081618	1081618	2.06599e-06	0.0620924	0.00823971	CTRL
ENSG00000064687	chr19	+	chr19:1026319:C:G	1026319	1026319	6.68757e-06	0.0560639	0.0181505	CTRL
ENSG00000099817	chr19	-	chr19:1081618:A:G	1081618	1081618	2.77438e-06	0.0605807	0.0109891	CTRL
ENSG00000167468	chr19	+	chr19:1101993:A:G	1101993	1101993	1.98399e-05	0.0504725	0.0361429	CTRL
ENSG00000118046	chr19	+	chr19:1244901:A:G	1244901	1244901	1.11074e-06	0.0652709	0.0039225	CTRL
ENSG00000204138	chr1	+	chr1:28390127:A:G	28390127	28390127	2.44428e-14	0.152441	1.92549e-09	CTRL
ENSG00000122218	chr1	-	chr1:160244618:C:A	160244618	160244618	2.08025e-08	0.0855039	0.000213391	CTRL
ENSG00000117090	chr1	-	chr1:160611607:A:T	160611607	160611607	1.33326e-09	0.0993067	2.00724e-05	CTRL
ENSG00000122223	chr1	-	chr1:160857982:G:A	160857982	160857982	3.4457e-09	0.0945541	5.39691e-05	CTRL
ENSG00000179914	chr1	-	chr1:160865797:G:A	160865797	160865797	2.73751e-06	0.0606493	0.0182465	CTRL
ENSG00000215845	chr1	-	chr1:161066682:G:A	161066682	161066682	5.10693e-10	0.10409	2.26948e-05	CTRL
ENSG00000158773	chr1	-	chr1:160959547:A:T	160959547	160959547	2.35383e-09	0.0964638	0.000609505	CTRL
ENSG00000142599	chr1	-	chr1:8380072:G:A	8380072	8380072	9.69915e-09	0.0893526	0.000139631	CTRL
ENSG00000131686	chr1	+	chr1:8940161:A:G	8940161	8940161	4.83143e-11	0.115759	2.12013e-06	CTRL
ENSG00000049239	chr1	+	chr1:9234844:C:G	9234844	9234844	3.20118e-28	0.291938	1.13273e-21	CTRL
ENSG00000054523	chr1	+	chr1:10211630:C:G	10211630	10211630	2.10854e-12	0.131061	1.49138e-07	CTRL
ENSG00000142657	chr1	+	chr1:10451487:C:T	10451487	10451487	2.31433e-06	0.0615104	0.00833092	CTRL
ENSG00000227733	chr1	-	chr1:148329566:G:A	148329566	148329566	2.53171e-05	0.0492182	0.0338887	CTRL
ENSG00000285184	chr1	-	chr1:150129018:C:T	150129018	150129018	2.52287e-13	0.141304	1.59154e-08	CTRL
ENSG00000285554	chr1	+	chr1:150251390:G:A	150251390	150251390	5.63478e-05	0.0451007	0.0417571	CTRL
ENSG00000143401	chr1	-	chr1:150202091:G:A	150202091	150202091	5.36286e-07	0.0689937	0.00149563	CTRL
ENSG00000273295	chr22	-	chr22:23924767:A:C	23924767	23924767	1.30039e-35	0.35684	4.14446e-26	CTRL
ENSG00000099974	chr22	+	chr22:23907429:A:C	23907429	23907429	1.26152e-07	0.076369	0.00330498	CTRL
ENSG00000272787	chr22	+	chr22:23929935:C:T	23929935	23929935	1.64991e-06	0.0632448	0.00989399	CTRL
ENSG00000100024	chr22	+	chr22:24526484:T:G	24526484	24526484	1.29275e-05	0.0526758	0.0365136	CTRL
ENSG00000228923	chr22	+	chr22:24456265:T:A	24456265	24456265	2.10973e-05	0.0501564	0.0479886	CTRL
ENSG00000167037	chr22	+	chr22:24835441:G:A	24835441	24835441	1.0892e-07	0.0771155	0.000827384	CTRL
ENSG00000197077	chr22	+	chr22:25068343:A:G	25068343	25068343	3.77848e-10	0.105588	7.56302e-06	CTRL
ENSG00000279110	chr22	-	chr22:25042217:G:A	25042217	25042217	1.34879e-05	0.0524576	0.0469568	CTRL
ENSG00000244752	chr22	+	chr22:25466560:T:C	25466560	25466560	4.28149e-30	0.308975	3.36991e-14	CTRL
ENSG00000272977	chr22	+	chr22:25489386:T:C	25489386	25489386	5.1046e-10	0.104093	1.11171e-05	CTRL
ENSG00000100109	chr22	-	chr22:26513892:C:CA	26513892	26513892	2.3292e-15	0.163525	3.2743e-10	CTRL
ENSG00000225783	chr22	+	chr22:26673594:C:T	26673594	26673594	4.04395e-11	0.116635	2.93465e-06	CTRL
ENSG00000235954	chr22	+	chr22:28086158:C:T	28086158	28086158	2.00963e-06	0.0622341	0.0153376	CTRL
ENSG00000100219	chr22	-	chr22:28419641:A:C	28419641	28419641	3.06894e-11	0.117991	2.23456e-06	CTRL
ENSG00000226471	chr22	+	chr22:28828866:G:T	28828866	28828866	1.69469e-07	0.0748674	0.0011671	CTRL
ENSG00000183762	chr22	+	chr22:29070847:T:C	29070847	29070847	1.32668e-05	0.0525426	0.0440071	CTRL
ENSG00000184068	chr22	-	chr22:41756984:A:C	41756984	41756984	4.75247e-06	0.0578184	0.0156469	CTRL
ENSG00000100167	chr22	+	chr22:41408712:G:A	41408712	41408712	1.98373e-06	0.0623006	0.0125812	CTRL
ENSG00000183172	chr22	+	chr22:42079699:T:G	42079699	42079699	4.72666e-75	0.615501	5.63645e-59	CTRL
ENSG00000184983	chr22	-	chr22:42392310:G:T	42392310	42392310	2.88232e-08	0.0838556	0.000357489	CTRL
ENSG00000100197	chr22	-	chr22:42085396:G:C	42085396	42085396	2.05866e-10	0.108601	1.16514e-05	CTRL
ENSG00000189306	chr22	-	chr22:42606356:A:G	42606356	42606356	5.84636e-09	0.0918996	0.000180934	CTRL
ENSG00000100243	chr22	-	chr22:42663834:G:C	42663834	42663834	1.48371e-06	0.0637887	0.0100851	CTRL
ENSG00000128274	chr22	-	chr22:42718034:G:C	42718034	42718034	7.95218e-18	0.189757	2.51946e-11	CTRL
ENSG00000100344	chr22	+	chr22:43939790:TGG:T	43939790	43939792	2.33358e-09	0.0965071	7.94185e-05	CTRL
ENSG00000100347	chr22	+	chr22:43960600:G:T	43960600	43960600	4.99774e-08	0.0810691	0.000669544	CTRL
ENSG00000188636	chr22	-	chr22:44459615:C:G	44459615	44459615	2.4145e-18	0.195163	1.27637e-12	CTRL
ENSG00000226328	chr22	-	chr22:45131964:C:T	45131964	45131964	6.75426e-12	0.125399	5.32791e-07	CTRL
ENSG00000093000	chr22	+	chr22:45131964:C:T	45131964	45131964	2.11721e-07	0.0737341	0.00245044	CTRL
ENSG00000100364	chr22	-	chr22:45226133:C:T	45226133	45226133	4.96705e-06	0.0575916	0.028007	CTRL
ENSG00000100376	chr22	+	chr22:45333097:G:C	45333097	45333097	1.2262e-89	0.682206	5.08732e-64	CTRL
ENSG00000077935	chr22	-	chr22:45434867:A:G	45434867	45434867	1.22034e-20	0.218737	2.3337e-13	CTRL
ENSG00000184860	chr16	-	chr16:82792902:C:G	82792902	82792902	2.75931e-06	0.0606086	0.0249926	CTRL
ENSG00000135698	chr16	-	chr16:82177366:T:G	82177366	82177366	8.19731e-21	0.220484	6.38205e-14	CTRL
ENSG00000103160	chr16	-	chr16:84033817:A:G	84033817	84033817	2.91754e-06	0.0603226	0.0296228	CTRL
ENSG00000103168	chr16	-	chr16:84180359:G:A	84180359	84180359	7.24953e-09	0.0908179	0.000216738	CTRL
ENSG00000103175	chr16	+	chr16:84327871:A:G	84327871	84327871	1.92542e-08	0.0858945	0.000815747	CTRL
ENSG00000064270	chr16	+	chr16:83380177:C:T	83380177	83380177	5.53454e-07	0.0688327	0.0134958	CTRL
ENSG00000140950	chr16	-	chr16:84477782:G:A	84477782	84477782	3.81293e-06	0.0589492	0.0358164	CTRL
ENSG00000103194	chr16	+	chr16:84806348:C:A	84806348	84806348	4.253e-06	0.0583885	0.0461333	CTRL
ENSG00000103196	chr16	+	chr16:84806348:C:A	84806348	84806348	9.25561e-09	0.0895884	0.000516211	CTRL
ENSG00000153786	chr16	-	chr16:85031479:A:G	85031479	85031479	6.17673e-06	0.0564721	0.0444002	CTRL
ENSG00000268532	chr16	+	chr16:86292248:C:T	86292248	86292248	3.05169e-08	0.0835668	0.00236063	CTRL
ENSG00000103248	chr16	-	chr16:86540381:G:A	86540381	86540381	3.30304e-06	0.0596859	0.0239235	CTRL
ENSG00000005001	chr16	-	chr16:2853067:A:C	2853067	2853067	3.55041e-09	0.0944039	0.000228084	CTRL
ENSG00000162076	chr16	+	chr16:2900322:C:T	2900322	2900322	5.22688e-07	0.0691249	0.00234439	CTRL
ENSG00000059122	chr16	+	chr16:2949217:C:T	2949217	2949217	4.56152e-12	0.127312	1.8441e-07	CTRL
ENSG00000272079	chr16	+	chr16:3001357:G:A	3001357	3001357	1.27662e-12	0.133491	8.92576e-08	CTRL
ENSG00000162069	chr16	-	chr16:3042824:T:C	3042824	3042824	4.66352e-13	0.138351	5.36625e-08	CTRL
ENSG00000262370	chr16	-	chr16:3086945:T:C	3086945	3086945	8.6498e-11	0.112889	2.94422e-06	CTRL
ENSG00000263072	chr16	-	chr16:3140334:A:G	3140334	3140334	2.75204e-05	0.0487887	0.049076	CTRL
ENSG00000122386	chr16	+	chr16:3098990:T:G	3098990	3098990	2.14359e-05	0.0500744	0.0491182	CTRL
ENSG00000103313	chr16	-	chr16:3245066:C:T	3245066	3245066	5.72174e-09	0.0920079	8.6985e-05	CTRL
ENSG00000140987	chr16	-	chr16:3363772:T:C	3363772	3363772	5.93007e-06	0.0566815	0.0174189	CTRL
ENSG00000103351	chr16	+	chr16:3539024:AC:A	3539024	3539025	4.32881e-18	0.192519	1.87478e-12	CTRL
ENSG00000167984	chr16	-	chr16:3576105:AAG:A	3576105	3576107	1.53754e-11	0.12138	6.64308e-07	CTRL
ENSG00000263235	chr16	-	chr16:3694037:C:G	3694037	3694037	4.43281e-07	0.0699663	0.0028057	CTRL
ENSG00000126602	chr16	-	chr16:3697041:G:T	3697041	3697041	5.7053e-17	0.180744	1.35018e-11	CTRL
ENSG00000162104	chr16	-	chr16:4098239:T:G	4098239	4098239	8.638e-07	0.0665574	0.00405552	CTRL
ENSG00000153406	chr16	-	chr16:4471463:C:A	4471463	4471463	3.44834e-12	0.128672	1.57829e-07	CTRL
ENSG00000103415	chr16	+	chr16:4471463:C:A	4471463	4471463	6.17078e-06	0.0564771	0.0210971	CTRL
ENSG00000103034	chr16	+	chr16:58749675:C:T	58749675	58749675	4.90385e-06	0.0576574	0.0232542	CTRL
ENSG00000246898	chr16	+	chr16:66396606:GT:G	66396606	66396607	3.96909e-11	0.116727	1.3964e-06	CTRL
ENSG00000166548	chr16	-	chr16:66566576:G:A	66566576	66566576	1.60366e-07	0.0751483	0.00191396	CTRL
ENSG00000140931	chr16	+	chr16:66639280:T:C	66639280	66639280	1.32032e-14	0.155358	3.05695e-09	CTRL
ENSG00000135720	chr16	-	chr16:66037430:G:A	66037430	66037430	2.36038e-05	0.0495787	0.0468624	CTRL
ENSG00000188603	chr16	-	chr16:28471740:A:T	28471740	28471740	2.76795e-16	0.173453	5.443e-11	CTRL
ENSG00000176476	chr16	+	chr16:28544269:C:T	28544269	28544269	1.69826e-16	0.175715	2.97804e-11	CTRL
ENSG00000197165	chr16	-	chr16:28515576:T:C	28515576	28515576	7.97022e-07	0.0669688	0.00340201	CTRL
ENSG00000178952	chr16	-	chr16:28846324:A:G	28846324	28846324	2.03224e-27	0.284515	6.66163e-21	CTRL
ENSG00000103472	chr16	+	chr16:29209997:T:G	29209997	29209997	5.43523e-08	0.0806437	0.000173258	CTRL
ENSG00000197471	chr16	+	chr16:29679875:C:T	29679875	29679875	5.64533e-06	0.0569342	0.00760078	CTRL
ENSG00000184731	chr2	-	chr2:462418:G:T	462418	462418	1.32693e-07	0.0761119	0.00100367	CTRL
ENSG00000035115	chr2	-	chr2:274672:C:G	274672	274672	7.58866e-34	0.341885	4.66305e-25	CTRL
ENSG00000151353	chr2	-	chr2:676177:C:G	676177	676177	2.10155e-07	0.0737719	0.00157035	CTRL
ENSG00000235688	chr2	-	chr2:731989:C:T	731989	731989	8.53959e-07	0.066616	0.00964143	CTRL
ENSG00000130508	chr2	-	chr2:1810855:G:A	1810855	1810855	2.07533e-08	0.0855159	0.000613524	CTRL
ENSG00000182551	chr2	-	chr2:3503504:C:T	3503504	3503504	3.1848e-11	0.117809	1.38716e-06	CTRL
ENSG00000234171	chr2	+	chr2:3552110:G:T	3552110	3552110	3.56441e-06	0.0592951	0.0195573	CTRL
ENSG00000118004	chr2	+	chr2:3577209:G:A	3577209	3577209	2.35197e-06	0.0614277	0.0469321	CTRL
ENSG00000235576	chr2	+	chr2:7492705:T:C	7492705	7492705	1.53907e-05	0.0517788	0.0406289	CTRL
ENSG00000236790	chr2	-	chr2:8330530:G:A	8330530	8330530	1.06618e-05	0.0536666	0.0322681	CTRL
ENSG00000159231	chr21	+	chr21:36112764:A:C	36112764	36112764	1.20095e-28	0.295845	4.16322e-21	CTRL
ENSG00000159263	chr21	+	chr21:36748417:G:A	36748417	36748417	3.3263e-06	0.0596499	0.0248242	CTRL
ENSG00000185808	chr21	-	chr21:37116608:A:G	37116608	37116608	1.46966e-13	0.143893	1.0469e-08	CTRL
ENSG00000157551	chr21	+	chr21:38163742:CCTT:C	38163742	38163745	1.096e-09	0.100285	8.41035e-05	CTRL
ENSG00000183527	chr21	-	chr21:39183635:T:C	39183635	39183635	9.28876e-06	0.0543754	0.0424015	CTRL
ENSG00000237373	chr21	-	chr21:39176929:C:A	39176929	39176929	9.7259e-25	0.259176	7.80964e-18	CTRL
ENSG00000238141	chr21	+	chr21:39329023:A:C	39329023	39329023	4.53407e-09	0.0931766	0.0001174	CTRL
ENSG00000182093	chr21	+	chr21:39398959:C:T	39398959	39398959	1.43894e-13	0.143995	1.36773e-08	CTRL
ENSG00000182240	chr21	+	chr21:41148719:A:C	41148719	41148719	2.26466e-11	0.119482	3.58874e-06	CTRL
ENSG00000183844	chr21	+	chr21:41317710:G:T	41317710	41317710	9.33214e-64	0.554399	3.89142e-45	CTRL
ENSG00000183486	chr21	+	chr21:41363060:T:C	41363060	41363060	1.89134e-08	0.0859847	0.00104529	CTRL
ENSG00000160183	chr21	-	chr21:42403997:A:G	42403997	42403997	9.45155e-06	0.0542861	0.0499884	CTRL
ENSG00000160185	chr21	+	chr21:42434957:A:C	42434957	42434957	4.06244e-10	0.105228	1.45968e-05	CTRL
ENSG00000160191	chr21	+	chr21:42721837:T:C	42721837	42721837	9.28853e-11	0.112537	4.32007e-06	CTRL
ENSG00000160194	chr21	+	chr21:42903610:C:T	42903610	42903610	7.8613e-15	0.157806	1.046e-09	CTRL
ENSG00000105866	chr7	+	chr7:21480594:T:G	21480594	21480594	7.629e-08	0.0789239	0.00134499	CTRL
ENSG00000196683	chr7	-	chr7:22820592:C:G	22820592	22820592	5.61014e-18	0.191343	1.56606e-11	CTRL
ENSG00000228649	chr7	+	chr7:22828785:A:C	22828785	22828785	2.74655e-07	0.0724081	0.00336148	CTRL
ENSG00000122591	chr7	-	chr7:22946249:T:C	22946249	22946249	5.06401e-10	0.104132	1.93467e-05	CTRL
ENSG00000230658	chr7	-	chr7:23103494:G:A	23103494	23103494	8.08058e-16	0.168473	2.49356e-09	CTRL
ENSG00000226816	chr7	+	chr7:23200148:G:T	23200148	23200148	5.0363e-29	0.299291	1.10701e-19	CTRL
ENSG00000105928	chr7	-	chr7:24744784:C:T	24744784	24744784	1.38158e-17	0.18724	2.04352e-10	CTRL
ENSG00000070882	chr7	-	chr7:24946322:C:A	24946322	24946322	2.24742e-06	0.0616609	0.0167043	CTRL
ENSG00000050344	chr7	+	chr7:26095870:T:C	26095870	26095870	2.70126e-07	0.0724928	0.00997696	CTRL
ENSG00000005020	chr7	-	chr7:26913945:C:G	26913945	26913945	6.89471e-09	0.0910703	0.000184281	CTRL
ENSG00000105991	chr7	-	chr7:26913945:C:G	26913945	26913945	2.81081e-17	0.183993	3.66436e-11	CTRL
ENSG00000233429	chr7	+	chr7:26913945:C:G	26913945	26913945	5.16992e-32	0.325999	9.29823e-22	CTRL
ENSG00000253552	chr7	+	chr7:27071736:C:G	27071736	27071736	3.24104e-06	0.0597831	0.0205469	CTRL
ENSG00000106004	chr7	-	chr7:27039842:TTCCA:T	27039842	27039846	2.45586e-07	0.0729782	0.0032569	CTRL
ENSG00000106049	chr7	-	chr7:27530085:G:A	27530085	27530085	1.44526e-05	0.0521023	0.0432905	CTRL
ENSG00000005075	chr7	-	chr7:102471950:A:T	102471950	102471950	1.24349e-29	0.304802	2.98807e-21	CTRL
ENSG00000168255	chr7	-	chr7:102747020:G:T	102747020	102747020	4.21676e-11	0.116429	2.63123e-06	CTRL
ENSG00000285437	chr7	-	chr7:102747020:G:T	102747020	102747020	6.98365e-07	0.0676444	0.00366309	CTRL
ENSG00000228049	chr7	-	chr7:102747020:G:T	102747020	102747020	1.27739e-05	0.0527373	0.031411	CTRL
ENSG00000170615	chr7	-	chr7:103142628:T:C	103142628	103142628	7.36404e-17	0.17957	1.25241e-09	CTRL
ENSG00000189056	chr7	-	chr7:103565921:T:G	103565921	103565921	8.15611e-06	0.0550438	0.0317143	CTRL
ENSG00000237513	chr7	+	chr7:104952120:T:C	104952120	104952120	2.32461e-14	0.152679	6.12605e-09	CTRL
ENSG00000228393	chr7	-	chr7:105043478:C:T	105043478	105043478	1.86365e-20	0.216873	5.37124e-14	CTRL
ENSG00000091127	chr7	-	chr7:105515483:C:T	105515483	105515483	7.99703e-06	0.055145	0.0287979	CTRL
ENSG00000228742	chr7	+	chr7:106776021:G:A	106776021	106776021	2.7793e-09	0.0956315	0.000136293	CTRL
ENSG00000105851	chr7	+	chr7:106876691:G:A	106876691	106876691	3.81096e-08	0.0824423	0.000392891	CTRL
ENSG00000272072	chr7	-	chr7:107413187:C:CT	107413187	107413187	1.40919e-09	0.09903	2.81317e-05	CTRL
ENSG00000164597	chr7	-	chr7:107491083:A:T	107491083	107491083	3.33232e-46	0.439733	2.56369e-36	CTRL
ENSG00000241764	chr7	-	chr7:107734800:G:A	107734800	107734800	3.16903e-07	0.0716786	0.00206598	CTRL
ENSG00000177683	chr7	-	chr7:108559558:A:G	108559558	108559558	4.49063e-12	0.127388	2.86663e-07	CTRL
ENSG00000237310	chr7	+	chr7:66350267:C:T	66350267	66350267	1.9484e-07	0.0741572	0.00104126	CTRL
ENSG00000226824	chr7	+	chr7:66269610:C:CTG	66269610	66269610	3.24328e-07	0.0715605	0.00165904	CTRL
ENSG00000272831	chr7	-	chr7:66671294:C:T	66671294	66671294	2.16388e-09	0.0968851	5.69412e-05	CTRL
ENSG00000198874	chr7	+	chr7:67180519:G:A	67180519	67180519	3.48343e-06	0.059413	0.0132929	CTRL
ENSG00000273448	chr7	+	chr7:67363779:A:G	67363779	67363779	3.49738e-17	0.182991	5.46198e-11	CTRL
ENSG00000226829	chr7	-	chr7:68153924:A:G	68153924	68153924	2.42808e-06	0.0612644	0.0198657	CTRL
ENSG00000277149	chr7	-	chr7:72755859:C:T	72755859	72755859	2.25841e-30	0.311466	1.02854e-22	CTRL
ENSG00000071462	chr7	+	chr7:73694594:A:G	73694594	73694594	1.06645e-23	0.24911	1.26679e-17	CTRL
ENSG00000165171	chr7	-	chr7:73831189:T:C	73831189	73831189	9.59979e-06	0.0542061	0.0209453	CTRL
ENSG00000106683	chr7	+	chr7:74076882:A:G	74076882	74076882	4.84166e-07	0.0695158	0.00112859	CTRL
ENSG00000272391	chr7	-	chr7:75551049:A:G	75551049	75551049	5.64198e-09	0.0920784	4.70204e-05	CTRL
ENSG00000127946	chr7	-	chr7:75625516:G:C	75625516	75625516	1.47167e-19	0.207719	1.50228e-13	CTRL
ENSG00000279996	chr7	-	chr7:75626430:G:C	75626430	75626430	1.25457e-07	0.076397	0.00056604	CTRL
ENSG00000127952	chr7	-	chr7:76090258:T:G	76090258	76090258	6.09839e-14	0.148094	1.09041e-08	CTRL
ENSG00000146701	chr7	+	chr7:75583496:G:A	75583496	75583496	3.31482e-06	0.0596676	0.00644569	CTRL
ENSG00000146700	chr7	-	chr7:76399510:A:G	76399510	76399510	5.76938e-07	0.0686205	0.00515234	CTRL
ENSG00000188372	chr7	+	chr7:76430915:G:A	76430915	76430915	1.6019e-15	0.165278	1.17579e-09	CTRL
ENSG00000232533	chr7	-	chr7:143379943:C:T	143379943	143379943	2.66261e-05	0.0489587	0.034778	CTRL
ENSG00000229153	chr7	+	chr7:143407238:G:C	143407238	143407238	7.46154e-12	0.124913	1.26753e-06	CTRL
ENSG00000198420	chr7	-	chr7:143878890:G:A	143878890	143878890	1.71094e-06	0.0630587	0.00467822	CTRL
ENSG00000221933	chr7	+	chr7:144074443:G:A	144074443	144074443	3.59973e-07	0.0710286	0.00213774	CTRL
ENSG00000196511	chr7	-	chr7:144831518:A:T	144831518	144831518	9.83147e-12	0.123567	4.42626e-07	CTRL
ENSG00000171130	chr7	+	chr7:149867681:G:A	149867681	149867681	3.35952e-06	0.0595989	0.0213002	CTRL
ENSG00000188707	chr7	+	chr7:150324510:G:C	150324510	150324510	8.50743e-10	0.101549	1.88791e-05	CTRL
ENSG00000127399	chr7	+	chr7:150333102:C:A	150333102	150333102	3.17387e-15	0.162074	7.54367e-10	CTRL
ENSG00000171115	chr7	+	chr7:150456725:C:T	150456725	150456725	2.90485e-06	0.060345	0.0127976	CTRL
ENSG00000133561	chr7	-	chr7:150674536:T:C	150674536	150674536	1.26321e-08	0.0880213	0.000159279	CTRL
ENSG00000106560	chr7	+	chr7:150647635:GA:G	150647635	150647636	1.10716e-07	0.0770324	0.000834257	CTRL
ENSG00000106565	chr7	-	chr7:150779800:G:A	150779800	150779800	1.14211e-58	0.523806	9.96571e-48	CTRL
ENSG00000002933	chr7	+	chr7:150779800:G:A	150779800	150779800	1.71483e-43	0.419578	1.39854e-32	CTRL
ENSG00000164463	chr5	+	chr5:173113509:C:T	173113509	173113509	8.69518e-06	0.0547148	0.0444172	CTRL
ENSG00000164466	chr5	+	chr5:175508913:A:G	175508913	175508913	1.80977e-08	0.0862073	0.000212349	CTRL
ENSG00000051596	chr5	-	chr5:175901441:T:C	175901441	175901441	2.41868e-11	0.119159	7.62594e-07	CTRL
ENSG00000182230	chr5	+	chr5:176154646:C:T	176154646	176154646	8.31419e-08	0.0784873	0.000762729	CTRL
ENSG00000285476	chr5	+	chr5:176141217:CA:C	176141217	176141218	1.56901e-15	0.165375	4.17869e-10	CTRL
ENSG00000251458	chr5	-	chr5:176135117:G:T	176135117	176135117	1.08328e-10	0.111778	2.42551e-05	CTRL
ENSG00000146066	chr5	+	chr5:176378664:G:A	176378664	176378664	1.04747e-11	0.123257	3.80822e-07	CTRL
ENSG00000087206	chr5	-	chr5:177063916:CT:C	177063916	177063917	2.84647e-10	0.106995	5.33592e-06	CTRL
ENSG00000169228	chr5	-	chr5:177301399:G:A	177301399	177301399	2.13282e-07	0.0736967	0.00171325	CTRL
ENSG00000246334	chr5	-	chr5:177445493:A:G	177445493	177445493	5.58937e-06	0.0569854	0.0174259	CTRL
ENSG00000184840	chr5	+	chr5:177596097:A:T	177596097	177596097	2.17113e-09	0.0968683	3.89934e-05	CTRL
ENSG00000027847	chr5	+	chr5:177615153:T:C	177615153	177615153	1.04541e-08	0.0889751	0.000259731	CTRL
ENSG00000250155	chr5	-	chr5:36702762:C:A	36702762	36702762	4.08939e-31	0.318079	2.54921e-22	CTRL
ENSG00000285967	chr5	-	chr5:36805027:T:C	36805027	36805027	2.38439e-06	0.0613575	0.00913371	CTRL
ENSG00000287597	chr5	-	chr5:40340525:G:GA	40340525	40340525	4.53212e-21	0.223079	1.65506e-13	CTRL
ENSG00000198865	chr5	+	chr5:42814690:C:A	42814690	42814690	1.74374e-16	0.175593	9.18687e-11	CTRL
ENSG00000287263	chr5	-	chr5:43021943:G:A	43021943	43021943	6.75722e-06	0.0560107	0.0118797	CTRL
ENSG00000286656	chr5	+	chr5:42927413:C:A	42927413	42927413	8.75249e-08	0.0782264	0.000487857	CTRL
ENSG00000177721	chr5	-	chr5:43095008:A:C	43095008	43095008	1.00069e-07	0.0775462	0.00050988	CTRL
ENSG00000112972	chr5	-	chr5:43287059:T:C	43287059	43287059	1.99346e-05	0.050448	0.0274456	CTRL
ENSG00000112992	chr5	+	chr5:43452008:G:A	43452008	43452008	1.28335e-06	0.0645315	0.00319484	CTRL
ENSG00000094880	chr5	-	chr5:138328991:A:G	138328991	138328991	4.83577e-06	0.0577292	0.0118212	CTRL
ENSG00000044115	chr5	+	chr5:138942562:T:C	138942562	138942562	7.26147e-11	0.113752	2.01352e-06	CTRL
ENSG00000253404	chr5	-	chr5:138708000:A:C	138708000	138708000	4.05241e-10	0.10524	1.68575e-05	CTRL
ENSG00000170476	chr5	-	chr5:138721194:G:A	138721194	138721194	6.83717e-06	0.0559502	0.023717	CTRL
ENSG00000249751	chr5	-	chr5:140086825:T:G	140086825	140086825	3.40322e-07	0.071315	0.0133145	CTRL
ENSG00000213523	chr5	-	chr5:140350859:G:A	140350859	140350859	8.98045e-11	0.112704	1.96126e-06	CTRL
ENSG00000176087	chr5	+	chr5:140394596:G:GA	140394596	140394596	2.08073e-15	0.164054	4.23109e-10	CTRL
ENSG00000131495	chr5	-	chr5:140728094:G:A	140728094	140728094	5.78382e-08	0.0803286	0.000556222	CTRL
ENSG00000120314	chr5	+	chr5:140655259:C:T	140655259	140655259	8.55671e-07	0.0666057	0.0033846	CTRL
ENSG00000152348	chr5	+	chr5:82304520:G:A	82304520	82304520	1.72377e-06	0.0630204	0.00893926	CTRL
ENSG00000205464	chr5	+	chr5:82275850:C:T	82275850	82275850	3.64631e-31	0.318521	6.06839e-23	CTRL
ENSG00000233828	chr5	-	chr5:87794078:A:G	87794078	87794078	3.75983e-06	0.0590212	0.0102599	CTRL
ENSG00000247828	chr5	+	chr5:88466683:AT:A	88466683	88466684	3.60189e-07	0.0710255	0.00132592	CTRL
ENSG00000113356	chr5	+	chr5:90504179:AT:A	90504179	90504180	7.15647e-12	0.125117	5.68149e-07	CTRL
ENSG00000133302	chr5	+	chr5:93996191:G:A	93996191	93996191	9.05264e-06	0.0545078	0.0220755	CTRL
ENSG00000175471	chr5	-	chr5:94717461:C:T	94717461	94717461	1.89502e-09	0.097549	0.000320022	CTRL
ENSG00000005059	chr4	+	chr4:109304500:A:ATCTTC	109304500	109304500	1.98505e-05	0.0504698	0.0457999	CTRL
ENSG00000145349	chr4	-	chr4:113451912:G:A	113451912	113451912	2.84656e-08	0.0839187	0.000329501	CTRL
ENSG00000269893	chr4	+	chr4:118298032:G:A	118298032	118298032	5.45133e-80	0.639517	1.8562e-63	CTRL
ENSG00000172403	chr4	+	chr4:118851435:C:T	118851435	118851435	9.71064e-06	0.0541471	0.0248558	CTRL
ENSG00000145390	chr4	+	chr4:119206905:A:C	119206905	119206905	7.02045e-70	0.588636	1.11344e-52	CTRL
ENSG00000250938	chr4	+	chr4:120140708:C:T	120140708	120140708	4.59964e-07	0.0697776	0.00287504	CTRL
ENSG00000138738	chr4	-	chr4:120770744:A:C	120770744	120770744	1.17668e-05	0.0531596	0.0412934	CTRL
ENSG00000164111	chr4	-	chr4:121704780:T:A	121704780	121704780	4.82329e-08	0.0812491	0.000866192	CTRL
ENSG00000123737	chr4	+	chr4:121800257:C:T	121800257	121800257	3.40769e-07	0.0713083	0.00231041	CTRL
ENSG00000088782	chr20	+	chr20:159952:AG:A	159952	159953	1.82355e-15	0.164672	3.55896e-09	CTRL
ENSG00000101255	chr20	+	chr20:369093:T:C	369093	369093	8.22396e-08	0.0785427	0.000659769	CTRL
ENSG00000125826	chr20	+	chr20:411639:C:T	411639	411639	1.91016e-06	0.0624943	0.0181162	CTRL
ENSG00000101298	chr20	+	chr20:1288944:C:T	1288944	1288944	3.2189e-08	0.0832969	0.000530276	CTRL
ENSG00000125775	chr20	-	chr20:1346587:T:C	1346587	1346587	3.16912e-15	0.162081	5.92308e-10	CTRL
ENSG00000088833	chr20	-	chr20:1438571:T:C	1438571	1438571	5.38778e-06	0.0571741	0.0329146	CTRL
ENSG00000196209	chr20	-	chr20:1482244:G:T	1482244	1482244	1.17518e-07	0.0767293	0.00217641	CTRL
ENSG00000101307	chr20	-	chr20:1615827:A:G	1615827	1615827	7.16342e-43	0.414862	4.65305e-31	CTRL
ENSG00000125834	chr20	+	chr20:1507644:A:G	1507644	1507644	8.9408e-07	0.0663811	0.00824702	CTRL
ENSG00000104341	chr8	+	chr8:97840758:G:A	97840758	97840758	9.80233e-08	0.0776511	0.000757865	CTRL
ENSG00000104450	chr8	+	chr8:100156761:A:G	100156761	100156761	1.2839e-10	0.110938	3.18019e-06	CTRL
ENSG00000253842	chr8	-	chr8:100414295:G:A	100414295	100414295	7.78345e-06	0.0552841	0.0262748	CTRL
ENSG00000246263	chr8	+	chr8:102280960:C:T	102280960	102280960	2.94396e-06	0.0602763	0.0181603	CTRL
ENSG00000145439	chr4	-	chr4:168953849:T:G	168953849	168953849	1.42194e-06	0.0640064	0.00675544	CTRL
ENSG00000237125	chr4	+	chr4:173809010:C:G	173809010	173809010	2.08699e-05	0.0502121	0.0452483	CTRL
ENSG00000164120	chr4	-	chr4:174515966:G:A	174515966	174515966	1.14644e-08	0.0885102	0.000153551	CTRL
ENSG00000150625	chr4	-	chr4:176028878:T:C	176028878	176028878	2.79777e-07	0.0723139	0.00297919	CTRL
ENSG00000129128	chr4	+	chr4:176316731:AAAG:A	176316731	176316734	1.61253e-13	0.143449	1.14384e-08	CTRL
ENSG00000038002	chr4	-	chr4:177442224:G:A	177442224	177442224	3.74389e-19	0.203549	3.63404e-13	CTRL
ENSG00000253210	chr8	-	chr8:141127535:T:C	141127535	141127535	1.57583e-18	0.19709	8.4416e-13	CTRL
ENSG00000234616	chr8	-	chr8:142640659:T:G	142640659	142640659	1.85066e-05	0.0508304	0.0469568	CTRL
ENSG00000160886	chr8	+	chr8:142710939:G:C	142710939	142710939	1.69108e-09	0.0981185	0.000168108	CTRL
ENSG00000180155	chr8	-	chr8:142763401:C:T	142763401	142763401	7.64174e-08	0.0789154	0.000772002	CTRL
ENSG00000177335	chr8	+	chr8:143061597:T:C	143061597	143061597	1.15009e-06	0.0650928	0.00597142	CTRL
ENSG00000253716	chr8	-	chr8:143293688:GT:G	143293688	143293689	9.09806e-13	0.135128	9.7469e-08	CTRL
ENSG00000254859	chr8	-	chr8:143534732:A:G	143534732	143534732	2.22008e-30	0.311533	2.82062e-21	CTRL
ENSG00000147813	chr8	-	chr8:143594692:C:T	143594692	143594692	4.1159e-19	0.203125	2.01377e-13	CTRL
ENSG00000181135	chr8	+	chr8:143695196:T:C	143695196	143695196	8.44417e-07	0.0666734	0.00307063	CTRL
ENSG00000122912	chr10	-	chr10:68552118:G:A	68552118	68552118	1.08294e-05	0.0535865	0.0262551	CTRL
ENSG00000165730	chr10	+	chr10:68839465:C:T	68839465	68839465	1.81457e-63	0.552716	1.64419e-47	CTRL
ENSG00000156510	chr10	+	chr10:69225511:G:C	69225511	69225511	2.34493e-08	0.0848988	0.000487906	CTRL
ENSG00000099282	chr10	+	chr10:69510542:G:C	69510542	69510542	2.21604e-16	0.174484	4.7848e-10	CTRL
ENSG00000180817	chr10	-	chr10:70242743:G:A	70242743	70242743	1.13009e-29	0.305178	9.88544e-22	CTRL
ENSG00000107731	chr10	+	chr10:71248167:A:G	71248167	71248167	1.97695e-18	0.196067	1.6365e-11	CTRL
ENSG00000107736	chr10	+	chr10:71781252:T:C	71781252	71781252	6.82724e-06	0.0559577	0.0391593	CTRL
ENSG00000173597	chr4	-	chr4:69734538:C:T	69734538	69734538	6.00337e-06	0.0566184	0.0179584	CTRL
ENSG00000132467	chr4	+	chr4:70420184:A:G	70420184	70420184	3.21933e-05	0.0479817	0.0480392	CTRL
ENSG00000080493	chr4	+	chr4:70996957:T:C	70996957	70996957	7.58138e-07	0.0672246	0.00348048	CTRL
ENSG00000250220	chr4	+	chr4:73063792:T:C	73063792	73063792	1.75683e-05	0.0510981	0.0250141	CTRL
ENSG00000169435	chr4	-	chr4:73478818:G:A	73478818	73478818	9.5381e-10	0.100979	3.55997e-05	CTRL
ENSG00000109272	chr4	+	chr4:73853224:C:A	73853224	73853224	8.6367e-34	0.341404	1.04518e-24	CTRL
ENSG00000124882	chr4	+	chr4:74350648:G:A	74350648	74350648	2.36609e-06	0.061397	0.0137917	CTRL
ENSG00000138744	chr4	-	chr4:75984319:A:G	75984319	75984319	6.13319e-19	0.201337	6.43669e-13	CTRL
ENSG00000023287	chr8	-	chr8:52426337:C:T	52426337	52426337	7.30466e-06	0.0556104	0.0203449	CTRL
ENSG00000137574	chr8	+	chr8:55754578:T:C	55754578	55754578	4.25178e-10	0.105002	9.30186e-06	CTRL
ENSG00000178538	chr8	-	chr8:60238324:C:G	60238324	60238324	3.14346e-07	0.0717199	0.00203386	CTRL
ENSG00000254802	chr8	-	chr8:60949549:C:T	60949549	60949549	2.37748e-06	0.0613724	0.0104322	CTRL
ENSG00000185942	chr8	+	chr8:62967723:TAG:T	62967723	62967725	2.91887e-10	0.10687	1.1038e-05	CTRL
ENSG00000137563	chr8	-	chr8:62978346:A:G	62978346	62978346	4.67201e-13	0.138342	9.47578e-08	CTRL
ENSG00000272010	chr8	-	chr8:65640080:G:A	65640080	65640080	2.58595e-11	0.118831	9.79404e-07	CTRL
ENSG00000183605	chr10	-	chr10:119161076:T:C	119161076	119161076	3.79867e-11	0.116942	1.98654e-06	CTRL
ENSG00000120008	chr10	+	chr10:120874095:C:G	120874095	120874095	7.6191e-06	0.0553938	0.0368315	CTRL
ENSG00000066468	chr10	-	chr10:121446224:A:G	121446224	121446224	1.95628e-21	0.226744	1.83123e-14	CTRL
ENSG00000107669	chr10	-	chr10:122007211:G:A	122007211	122007211	9.59065e-07	0.0660222	0.00760092	CTRL
ENSG00000138162	chr10	+	chr10:121050426:AAG:A	121050426	121050428	8.776e-07	0.0664763	0.00890294	CTRL
ENSG00000107679	chr10	+	chr10:122371251:CAT:C	122371251	122371253	1.39221e-05	0.0522946	0.0472974	CTRL
ENSG00000107902	chr10	+	chr10:124575369:C:G	124575369	124575369	3.83975e-06	0.0589132	0.0206054	CTRL
ENSG00000203791	chr10	-	chr10:124679797:C:T	124679797	124679797	6.34414e-09	0.0914888	9.08167e-05	CTRL
ENSG00000226899	chr10	-	chr10:124961154:C:A	124961154	124961154	2.46655e-09	0.0962296	9.82426e-05	CTRL
ENSG00000152465	chr10	-	chr10:15196887:C:A	15196887	15196887	1.09732e-23	0.24899	7.86776e-17	CTRL
ENSG00000148468	chr10	-	chr10:15250214:G:A	15250214	15250214	2.61817e-07	0.0726521	0.0025824	CTRL
ENSG00000165983	chr10	+	chr10:16435296:A:G	16435296	16435296	1.14034e-11	0.122842	5.98135e-07	CTRL
ENSG00000148484	chr10	-	chr10:16814836:G:GCTAT	16814836	16814836	1.33883e-33	0.33977	3.06911e-25	CTRL
ENSG00000107611	chr10	-	chr10:17209431:C:G	17209431	17209431	5.23337e-13	0.137796	8.39076e-08	CTRL
ENSG00000204832	chr10	+	chr10:17445318:A:C	17445318	17445318	2.2146e-06	0.0617363	0.0240467	CTRL
ENSG00000240291	chr10	-	chr10:18513769:T:A	18513769	18513769	7.06998e-18	0.190292	7.45873e-12	CTRL
ENSG00000225527	chr10	-	chr10:18538850:A:G	18538850	18538850	6.60343e-10	0.102811	5.19217e-05	CTRL
ENSG00000233968	chr10	-	chr10:19774985:T:A	19774985	19774985	5.33773e-06	0.057222	0.0351584	CTRL
ENSG00000078114	chr10	-	chr10:21212378:C:G	21212378	21212378	4.9086e-112	0.76285	5.09962e-79	CTRL
ENSG00000224215	chr10	+	chr10:23040301:T:C	23040301	23040301	1.12385e-06	0.0652109	0.0121557	CTRL
ENSG00000071127	chr4	-	chr4:10111238:T:C	10111238	10111238	1.84164e-06	0.0626815	0.00859443	CTRL
ENSG00000178163	chr4	-	chr4:10481742:G:C	10481742	10481742	2.4185e-13	0.141506	5.82932e-08	CTRL
ENSG00000248360	chr4	-	chr4:14871113:A:G	14871113	14871113	6.45249e-07	0.0680487	0.00663508	CTRL
ENSG00000249252	chr4	-	chr4:14031386:G:A	14031386	14031386	5.7834e-06	0.0568101	0.0309545	CTRL
ENSG00000169762	chr4	-	chr4:16144689:C:T	16144689	16144689	9.53207e-06	0.0542425	0.034646	CTRL
ENSG00000151552	chr4	-	chr4:17525490:A:G	17525490	17525490	7.7386e-14	0.146958	9.73929e-09	CTRL
ENSG00000118579	chr4	+	chr4:17693293:A:G	17693293	17693293	1.02754e-09	0.100607	1.7474e-05	CTRL
ENSG00000061337	chr8	-	chr8:20249363:A:G	20249363	20249363	6.61319e-11	0.114213	1.22246e-05	CTRL
ENSG00000168476	chr8	-	chr8:22139104:T:A	22139104	22139104	2.1668e-10	0.108347	9.87241e-06	CTRL
ENSG00000120910	chr8	+	chr8:22496090:G:C	22496090	22496090	7.8739e-15	0.157799	1.0669e-09	CTRL
ENSG00000251034	chr8	-	chr8:22480483:A:T	22480483	22480483	4.07858e-07	0.0703913	0.00339542	CTRL
ENSG00000158941	chr8	+	chr8:22648585:C:T	22648585	22648585	4.2113e-14	0.149857	3.19581e-09	CTRL
ENSG00000253200	chr8	-	chr8:22614311:G:A	22614311	22614311	5.45714e-12	0.126439	3.36998e-07	CTRL
ENSG00000287812	chr8	-	chr8:22704380:C:A	22704380	22704380	1.9406e-06	0.0624133	0.0124814	CTRL
ENSG00000245025	chr8	-	chr8:23019226:C:T	23019226	23019226	4.70469e-07	0.0696624	0.00339525	CTRL
ENSG00000167034	chr8	-	chr8:23598116:T:C	23598116	23598116	1.11016e-10	0.111657	4.62442e-06	CTRL
ENSG00000134028	chr8	+	chr8:24360712:A:G	24360712	24360712	3.15294e-09	0.0949993	0.000332229	CTRL
ENSG00000224905	chr21	+	chr21:14090183:C:T	14090183	14090183	2.57445e-08	0.0844268	0.000378038	CTRL
ENSG00000185272	chr21	+	chr21:14225660:TA:T	14225660	14225661	1.87217e-17	0.185852	8.00022e-12	CTRL
ENSG00000180530	chr21	-	chr21:14961085:C:T	14961085	14961085	4.43181e-07	0.0699674	0.00262195	CTRL
ENSG00000154642	chr21	-	chr21:17795695:A:G	17795695	17795695	1.16629e-05	0.0532052	0.0367193	CTRL
ENSG00000233236	chr21	-	chr21:20303850:AC:A	20303850	20303851	7.12012e-13	0.136312	1.20925e-06	CTRL
ENSG00000154723	chr21	-	chr21:24791102:T:C	24791102	24791102	1.58547e-05	0.0516261	0.0476963	CTRL
ENSG00000154734	chr21	-	chr21:26843747:C:T	26843747	26843747	6.48824e-06	0.0562194	0.0320747	CTRL
ENSG00000232855	chr21	-	chr21:28743257:T:A	28743257	28743257	3.54311e-06	0.0593259	0.0146868	CTRL
ENSG00000156253	chr21	-	chr21:29012612:A:G	29012612	29012612	1.68979e-10	0.109579	7.27818e-06	CTRL
ENSG00000156261	chr21	-	chr21:29060236:G:A	29060236	29060236	2.60447e-29	0.301895	4.96307e-21	CTRL
ENSG00000286018	chr21	+	chr21:29652603:T:C	29652603	29652603	2.30125e-06	0.0615395	0.0135106	CTRL
ENSG00000119969	chr10	+	chr10:94213990:C:T	94213990	94213990	3.53944e-06	0.0593312	0.0125092	CTRL
ENSG00000059573	chr10	-	chr10:95604707:A:AG	95604707	95604707	1.67803e-08	0.0865889	0.000199092	CTRL
ENSG00000138185	chr10	+	chr10:95585953:C:T	95585953	95585953	1.01854e-09	0.100651	3.55724e-05	CTRL
ENSG00000187122	chr10	-	chr10:97217572:G:C	97217572	97217572	3.16441e-07	0.071686	0.00208291	CTRL
ENSG00000225850	chr10	+	chr10:97214372:G:C	97214372	97214372	2.86036e-07	0.0722011	0.0037871	CTRL
ENSG00000052749	chr10	-	chr10:97357146:C:T	97357146	97357146	6.49134e-06	0.0562169	0.0228404	CTRL
ENSG00000171314	chr10	+	chr10:97430733:C:T	97430733	97430733	1.13863e-07	0.0768899	0.00109257	CTRL
ENSG00000171160	chr10	-	chr10:97668897:A:G	97668897	97668897	2.73353e-07	0.0724323	0.00201016	CTRL
ENSG00000155265	chr10	+	chr10:97851956:A:G	97851956	97851956	8.10424e-06	0.0550766	0.0251877	CTRL
ENSG00000119943	chr10	-	chr10:98417240:A:G	98417240	98417240	4.94105e-09	0.0927449	7.34154e-05	CTRL
ENSG00000267279	chr18	-	chr18:61635689:G:A	61635689	61635689	9.34352e-29	0.296842	6.454e-21	CTRL
ENSG00000197563	chr18	-	chr18:62262431:A:G	62262431	62262431	1.40519e-12	0.133027	1.30085e-07	CTRL
ENSG00000134444	chr18	+	chr18:62193333:G:A	62193333	62193333	7.4629e-06	0.0555003	0.0272204	CTRL
ENSG00000266900	chr18	+	chr18:62188058:C:T	62188058	62188058	8.95255e-09	0.089756	0.000177423	CTRL
ENSG00000141664	chr18	+	chr18:62573119:A:C	62573119	62573119	2.15877e-13	0.142051	6.46525e-08	CTRL
ENSG00000119537	chr18	-	chr18:63379034:A:G	63379034	63379034	1.05357e-05	0.0537278	0.0300251	CTRL
ENSG00000242550	chr18	+	chr18:63832475:G:T	63832475	63832475	6.97554e-10	0.102538	9.87723e-05	CTRL
ENSG00000263417	chr18	-	chr18:70627719:G:C	70627719	70627719	4.04387e-08	0.082142	0.000743472	CTRL
ENSG00000101654	chr18	+	chr18:13726082:G:A	13726082	13726082	3.83232e-07	0.0707091	0.00221267	CTRL
ENSG00000134490	chr18	-	chr18:23295810:G:A	23295810	23295810	2.20839e-09	0.0967832	3.89934e-05	CTRL
ENSG00000287611	chr18	+	chr18:24473081:G:A	24473081	24473081	2.21481e-08	0.0851873	0.000434487	CTRL
ENSG00000231194	chr13	-	chr13:98468230:T:C	98468230	98468230	1.1599e-06	0.0650493	0.00974134	CTRL
ENSG00000260992	chr13	+	chr13:99094363:T:C	99094363	99094363	2.85975e-07	0.0722022	0.00315282	CTRL
ENSG00000228889	chr13	-	chr13:99342895:G:A	99342895	99342895	2.76567e-06	0.0605968	0.0154251	CTRL
ENSG00000125245	chr13	-	chr13:99163644:G:A	99163644	99163644	5.37949e-06	0.057182	0.0249926	CTRL
ENSG00000125246	chr13	+	chr13:99664834:G:T	99664834	99664834	4.21942e-08	0.0819268	0.000626803	CTRL
ENSG00000125247	chr13	-	chr13:100711707:C:G	100711707	100711707	2.52191e-12	0.130192	1.60008e-07	CTRL
ENSG00000134897	chr13	+	chr13:102775774:A:C	102775774	102775774	8.91433e-07	0.0663963	0.00630706	CTRL
ENSG00000134899	chr13	+	chr13:102858951:T:C	102858951	102858951	2.04126e-34	0.346751	2.9532e-25	CTRL
ENSG00000139826	chr13	+	chr13:108233553:A:G	108233553	108233553	3.5806e-09	0.0943614	6.88231e-05	CTRL
ENSG00000102710	chr13	-	chr13:37049982:A:G	37049982	37049982	1.15946e-10	0.111442	3.80308e-06	CTRL
ENSG00000133103	chr13	+	chr13:39517391:CT:C	39517391	39517392	4.26099e-06	0.0583789	0.0201172	CTRL
ENSG00000215483	chr13	-	chr13:39909737:G:A	39909737	39909737	1.25765e-05	0.0528174	0.0424015	CTRL
ENSG00000102738	chr13	-	chr13:40827268:G:A	40827268	40827268	1.49772e-05	0.0519189	0.037901	CTRL
ENSG00000287837	chr13	-	chr13:40927280:C:A	40927280	40927280	3.9836e-08	0.082218	0.00044761	CTRL
ENSG00000120690	chr13	-	chr13:40943849:A:G	40943849	40943849	3.54166e-37	0.369811	5.82288e-28	CTRL
ENSG00000120688	chr13	+	chr13:41014326:T:C	41014326	41014326	1.80457e-06	0.0627857	0.0099804	CTRL
ENSG00000172766	chr13	+	chr13:41364684:CTT:C	41364684	41364686	1.12025e-06	0.0652273	0.00633271	CTRL
ENSG00000120675	chr13	+	chr13:43023570:C:T	43023570	43023570	3.42002e-65	0.562674	1.19379e-52	CTRL
ENSG00000151773	chr13	-	chr13:43896715:AT:A	43896715	43896716	4.78567e-44	0.423756	6.73356e-35	CTRL
ENSG00000274001	chr13	-	chr13:43871285:T:C	43871285	43871285	6.0957e-07	0.0683394	0.00500447	CTRL
ENSG00000227258	chr13	+	chr13:44146081:G:T	44146081	44146081	7.11388e-12	0.125146	5.84839e-07	CTRL
ENSG00000096872	chr9	+	chr9:26951863:A:C	26951863	26951863	2.26929e-07	0.0733807	0.00254057	CTRL
ENSG00000120156	chr9	+	chr9:27193849:A:G	27193849	27193849	1.95735e-09	0.0973871	0.000360934	CTRL
ENSG00000122729	chr9	+	chr9:32454350:T:A	32454350	32454350	4.57646e-06	0.0580122	0.015966	CTRL
ENSG00000107201	chr9	-	chr9:32455322:C:T	32455322	32455322	1.24506e-06	0.0646866	0.0138779	CTRL
ENSG00000231193	chr9	-	chr9:33449685:T:A	33449685	33449685	1.71783e-06	0.0630381	0.0163399	CTRL
ENSG00000122692	chr9	-	chr9:33083910:T:C	33083910	33083910	1.51033e-09	0.0986836	3.81565e-05	CTRL
ENSG00000086062	chr9	-	chr9:33113324:C:T	33113324	33113324	1.62898e-05	0.0514868	0.0468476	CTRL
ENSG00000230453	chr9	+	chr9:33898134:G:A	33898134	33898134	3.49817e-09	0.0944783	0.000437364	CTRL
ENSG00000281128	chr9	+	chr9:33715040:CCAACAACAGCAAAACACACCT:C	33715040	33715061	5.30421e-09	0.0923886	0.000121516	CTRL
ENSG00000260947	chr9	+	chr9:33745044:A:G	33745044	33745044	2.66571e-06	0.0607856	0.015883	CTRL
ENSG00000233776	chr9	-	chr9:33743490:G:A	33743490	33743490	2.96062e-06	0.0602474	0.0150999	CTRL
ENSG00000164978	chr9	+	chr9:34332742:A:G	34332742	34332742	8.18583e-35	0.350116	6.8229e-25	CTRL
ENSG00000213930	chr9	+	chr9:34655439:T:C	34655439	34655439	4.3389e-18	0.192509	5.73205e-12	CTRL
ENSG00000137070	chr9	+	chr9:34598006:C:A	34598006	34598006	3.34617e-06	0.0596193	0.00965733	CTRL
ENSG00000106952	chr9	-	chr9:114835605:G:T	114835605	114835605	1.17409e-07	0.0767341	0.00144346	CTRL
ENSG00000119403	chr9	-	chr9:120889023:T:C	120889023	120889023	5.45651e-07	0.0689053	0.0021741	CTRL
ENSG00000106804	chr9	-	chr9:121199127:A:G	121199127	121199127	1.13991e-08	0.088539	0.00014743	CTRL
ENSG00000148180	chr9	+	chr9:121295404:C:T	121295404	121295404	3.01283e-10	0.106713	7.86574e-06	CTRL
ENSG00000227355	chr9	+	chr9:121523964:A:G	121523964	121523964	1.37689e-11	0.12192	4.78398e-07	CTRL
ENSG00000234156	chr9	+	chr9:122394919:C:A	122394919	122394919	1.98517e-14	0.153427	7.47312e-09	CTRL
ENSG00000056586	chr9	-	chr9:122884220:G:T	122884220	122884220	1.44746e-08	0.0873347	0.000194074	CTRL
ENSG00000119408	chr9	+	chr9:124223484:A:G	124223484	124223484	9.99014e-11	0.112178	6.42135e-06	CTRL
ENSG00000135052	chr9	-	chr9:86106337:T:C	86106337	86106337	4.81599e-09	0.0928737	5.54119e-05	CTRL
ENSG00000135070	chr9	-	chr9:86276778:T:C	86276778	86276778	1.14673e-31	0.322959	5.21669e-23	CTRL
ENSG00000180447	chr9	-	chr9:87272267:A:G	87272267	87272267	1.55244e-06	0.0635567	0.00905996	CTRL
ENSG00000196730	chr9	+	chr9:87573277:C:G	87573277	87573277	3.33536e-07	0.0714177	0.00231801	CTRL
ENSG00000106723	chr9	+	chr9:88372459:G:A	88372459	88372459	3.92011e-09	0.0939069	5.79118e-05	CTRL
ENSG00000130045	chr9	+	chr9:88054388:T:C	88054388	88054388	4.118e-06	0.0585541	0.0226742	CTRL
ENSG00000187764	chr9	-	chr9:89485889:C:T	89485889	89485889	2.11543e-08	0.0854192	0.000273253	CTRL
ENSG00000198000	chr9	-	chr9:92436605:C:A	92436605	92436605	7.96146e-06	0.0551679	0.0239117	CTRL
ENSG00000188312	chr9	+	chr9:92199082:C:T	92199082	92199082	2.879e-17	0.183883	3.96379e-11	CTRL
ENSG00000185963	chr9	-	chr9:92791666:C:T	92791666	92791666	3.69824e-06	0.0591059	0.0189405	CTRL
ENSG00000165233	chr9	+	chr9:93113165:C:T	93113165	93113165	9.88694e-06	0.0540546	0.0284771	CTRL
ENSG00000131669	chr9	-	chr9:93120619:T:C	93120619	93120619	7.58348e-06	0.0554179	0.0297914	CTRL
ENSG00000225756	chr9	-	chr9:133654580:A:G	133654580	133654580	6.10359e-13	0.137054	7.1074e-08	CTRL
ENSG00000169925	chr9	-	chr9:134038286:C:G	134038286	134038286	1.24778e-11	0.122402	6.13214e-07	CTRL
ENSG00000130558	chr9	+	chr9:134919395:A:G	134919395	134919395	1.43015e-14	0.15498	6.68202e-09	CTRL
ENSG00000187796	chr9	-	chr9:136358043:G:A	136358043	136358043	8.79036e-06	0.0546589	0.0231515	CTRL
ENSG00000165716	chr9	+	chr9:136701968:T:G	136701968	136701968	2.71616e-15	0.162805	4.91972e-10	CTRL
ENSG00000233016	chr9	-	chr9:136723384:C:T	136723384	136723384	3.98308e-36	0.361128	1.07027e-28	CTRL
ENSG00000258694	chr14	-	chr14:52139180:G:C	52139180	52139180	7.30214e-14	0.147235	1.09326e-06	CTRL
ENSG00000168229	chr14	+	chr14:52142962:A:G	52142962	52142962	3.69358e-08	0.0826007	0.000494212	CTRL
ENSG00000087301	chr14	-	chr14:52431358:A:G	52431358	52431358	8.40204e-07	0.066699	0.00630706	CTRL
ENSG00000197930	chr14	-	chr14:52695018:G:T	52695018	52695018	1.85462e-14	0.15375	1.31302e-08	CTRL
ENSG00000285664	chr14	+	chr14:52725749:A:G	52725749	52725749	1.95263e-12	0.131433	1.9446e-07	CTRL
ENSG00000168175	chr14	+	chr14:55051289:C:T	55051289	55051289	2.48037e-08	0.084615	0.000262836	CTRL
ENSG00000259483	chr14	-	chr14:56324132:A:G	56324132	56324132	6.61585e-07	0.0679209	0.0051225	CTRL
ENSG00000283633	chr22	+	chr22:16776308:C:T	16776308	16776308	9.18735e-08	0.0779802	0.000787333	CTRL
ENSG00000172967	chr22	-	chr22:16775960:G:C	16775960	16775960	2.65409e-27	0.283436	5.75641e-19	CTRL
ENSG00000273203	chr22	+	chr22:17987264:T:G	17987264	17987264	1.06048e-05	0.0536942	0.0322828	CTRL
ENSG00000131100	chr22	-	chr22:17615879:A:C	17615879	17615879	2.83532e-06	0.0604692	0.0144091	CTRL
ENSG00000243156	chr22	-	chr22:17840672:T:C	17840672	17840672	4.7373e-06	0.0578348	0.0157567	CTRL
ENSG00000070371	chr22	-	chr22:19204215:T:C	19204215	19204215	8.41046e-07	0.0666939	0.00447766	CTRL
ENSG00000197119	chr14	-	chr14:100302826:C:T	100302826	100302826	4.63248e-33	0.335123	1.24713e-25	CTRL
ENSG00000176473	chr14	+	chr14:100355658:G:T	100355658	100355658	2.31558e-07	0.0732779	0.00147116	CTRL
ENSG00000183092	chr14	-	chr14:100546852:T:C	100546852	100546852	5.57284e-25	0.261498	8.96267e-19	CTRL
ENSG00000214548	chr14	+	chr14:100849144:A:C	100849144	100849144	2.45336e-07	0.0729834	0.0018394	CTRL
ENSG00000075413	chr14	+	chr14:103548598:G:T	103548598	103548598	1.07637e-08	0.088828	0.000101171	CTRL
ENSG00000269958	chr14	+	chr14:103624778:A:G	103624778	103624778	2.18017e-07	0.0735848	0.00388073	CTRL
ENSG00000100461	chr14	-	chr14:22929781:T:G	22929781	22929781	1.22645e-07	0.0765123	0.00133098	CTRL
ENSG00000257285	chr14	+	chr14:22989248:T:C	22989248	22989248	2.65162e-09	0.0958672	5.83774e-05	CTRL
ENSG00000279656	chr14	-	chr14:23022075:C:G	23022075	23022075	8.00316e-06	0.0551411	0.0403003	CTRL
ENSG00000222028	chr14	+	chr14:23025839:T:C	23025839	23025839	7.23551e-07	0.0674633	0.0180265	CTRL
ENSG00000119673	chr14	+	chr14:73742207:A:G	73742207	73742207	3.50028e-06	0.0593883	0.0143759	CTRL
ENSG00000177465	chr14	+	chr14:73606757:C:T	73606757	73606757	1.91411e-07	0.0742476	0.00217738	CTRL
ENSG00000259065	chr14	+	chr14:73809286:A:G	73809286	73809286	4.30137e-13	0.13874	7.96207e-06	CTRL
ENSG00000273711	chr14	-	chr14:74567122:G:C	74567122	74567122	2.16753e-05	0.0500173	0.0464669	CTRL
ENSG00000119636	chr14	+	chr14:73899255:CT:C	73899255	73899256	9.77999e-08	0.0776627	0.000989076	CTRL
ENSG00000270000	chr14	-	chr14:74491917:C:T	74491917	74491917	7.306e-06	0.0556094	0.0237022	CTRL
ENSG00000165898	chr14	+	chr14:74490450:T:C	74490450	74490450	5.73954e-09	0.0919923	0.000103557	CTRL
ENSG00000119718	chr14	+	chr14:74937114:G:A	74937114	74937114	2.06804e-10	0.108579	3.91752e-06	CTRL
ENSG00000258646	chr14	-	chr14:75145322:C:T	75145322	75145322	3.31645e-07	0.0714467	0.00253282	CTRL
ENSG00000119684	chr14	-	chr14:75028779:T:C	75028779	75028779	1.40266e-19	0.207933	1.1764e-13	CTRL
ENSG00000135951	chr2	-	chr2:99090354:A:G	99090354	99090354	2.04837e-42	0.411373	7.76604e-32	CTRL
ENSG00000273045	chr2	+	chr2:98942654:T:C	98942654	98942654	5.74426e-09	0.0919881	6.06378e-05	CTRL
ENSG00000144182	chr2	+	chr2:99121183:A:G	99121183	99121183	2.0092e-07	0.0740007	0.000922541	CTRL
ENSG00000144218	chr2	-	chr2:100092890:T:C	100092890	100092890	4.79179e-06	0.0577761	0.0120883	CTRL
ENSG00000170500	chr2	-	chr2:100368916:G:T	100368916	100368916	6.20506e-06	0.0564486	0.0208727	CTRL
ENSG00000281162	chr2	+	chr2:101954623:A:G	101954623	101954623	7.64266e-12	0.124796	8.12837e-07	CTRL
ENSG00000115604	chr2	+	chr2:102341256:C:T	102341256	102341256	2.28325e-05	0.0497497	0.0488517	CTRL
ENSG00000115607	chr2	+	chr2:102440033:A:G	102440033	102440033	5.33929e-11	0.115267	2.47922e-06	CTRL
ENSG00000234389	chr2	+	chr2:102438096:G:A	102438096	102438096	9.52201e-27	0.278253	7.03307e-19	CTRL
ENSG00000135953	chr2	-	chr2:102712530:G:T	102712530	102712530	8.79453e-11	0.112807	3.83513e-06	CTRL
ENSG00000085982	chr2	-	chr2:233510387:T:C	233510387	233510387	2.44286e-08	0.084692	0.000314894	CTRL
ENSG00000124831	chr2	+	chr2:237679900:G:A	237679900	237679900	1.06055e-07	0.077251	0.00105622	CTRL
ENSG00000177483	chr2	+	chr2:237775958:G:T	237775958	237775958	2.19429e-07	0.0735519	0.00194361	CTRL
ENSG00000184182	chr2	+	chr2:238003478:A:C	238003478	238003478	1.97897e-07	0.0740779	0.00154818	CTRL
ENSG00000186235	chr2	-	chr2:238240172:A:C	238240172	238240172	8.97025e-10	0.101285	2.41521e-05	CTRL
ENSG00000178295	chr2	+	chr2:17908362:T:C	17908362	17908362	1.03671e-06	0.0656239	0.0101643	CTRL
ENSG00000228784	chr2	+	chr2:19877892:C:G	19877892	19877892	3.12086e-13	0.140282	4.43447e-08	CTRL
ENSG00000183891	chr2	-	chr2:19901468:C:A	19901468	19901468	5.70903e-33	0.334338	9.68238e-25	CTRL
ENSG00000055917	chr2	-	chr2:20635903:G:C	20635903	20635903	1.3588e-05	0.0524196	0.047865	CTRL
ENSG00000119778	chr2	-	chr2:23891061:C:T	23891061	23891061	2.15513e-08	0.0853253	0.000270786	CTRL
ENSG00000173960	chr2	+	chr2:23891061:C:T	23891061	23891061	4.8059e-10	0.104393	1.21013e-05	CTRL
ENSG00000219626	chr2	+	chr2:24124223:A:C	24124223	24124223	1.27801e-10	0.110961	5.69876e-06	CTRL
ENSG00000136699	chr2	-	chr2:130191730:T:C	130191730	130191730	3.04778e-71	0.595889	7.64624e-58	CTRL
ENSG00000115762	chr2	+	chr2:131118829:C:T	131118829	131118829	1.77371e-14	0.153961	1.21816e-09	CTRL
ENSG00000273073	chr2	-	chr2:131419865:G:A	131419865	131419865	2.56682e-05	0.0491473	0.0218026	CTRL
ENSG00000173272	chr2	-	chr2:131492027:G:A	131492027	131492027	2.45821e-10	0.107722	1.79449e-06	CTRL
ENSG00000287151	chr2	+	chr2:131592075:T:G	131592075	131592075	4.4402e-20	0.21304	3.24276e-14	CTRL
ENSG00000152128	chr2	-	chr2:134629011:C:T	134629011	134629011	2.07464e-06	0.062071	0.00888512	CTRL
ENSG00000082258	chr2	+	chr2:134955815:TAAAA:T	134955815	134955819	4.56418e-17	0.181769	2.10071e-11	CTRL
ENSG00000048991	chr2	+	chr2:135000661:G:T	135000661	135000661	7.75667e-12	0.124724	2.25017e-07	CTRL
ENSG00000076003	chr2	-	chr2:135797914:T:C	135797914	135797914	1.45174e-05	0.0520793	0.0282025	CTRL
ENSG00000075884	chr2	+	chr2:143126728:C:T	143126728	143126728	1.52912e-07	0.0753905	0.00111151	CTRL
ENSG00000124357	chr2	+	chr2:71070565:T:C	71070565	71070565	7.8091e-17	0.1793	7.7826e-11	CTRL
ENSG00000003137	chr2	-	chr2:72238984:A:C	72238984	72238984	1.03654e-41	0.405947	7.92292e-26	CTRL
ENSG00000144036	chr2	-	chr2:72562614:A:G	72562614	72562614	4.5226e-06	0.058073	0.0214815	CTRL
ENSG00000116127	chr2	+	chr2:73344289:G:A	73344289	73344289	6.20241e-12	0.125815	2.92592e-07	CTRL
ENSG00000230002	chr2	+	chr2:73646375:C:T	73646375	73646375	3.11007e-08	0.0834709	0.000210991	CTRL
ENSG00000144034	chr2	-	chr2:73728174:C:A	73728174	73728174	8.51904e-17	0.178899	1.70768e-11	CTRL
ENSG00000217702	chr2	+	chr2:74120398:C:T	74120398	74120398	1.19986e-09	0.0998332	2.06291e-05	CTRL
ENSG00000144401	chr2	-	chr2:207564435:T:C	207564435	207564435	4.01523e-25	0.262862	4.73121e-18	CTRL
ENSG00000225111	chr2	-	chr2:207853725:C:T	207853725	207853725	1.81732e-06	0.0627496	0.0130496	CTRL
ENSG00000115020	chr2	+	chr2:208256465:C:T	208256465	208256465	1.9354e-06	0.062427	0.00732048	CTRL
ENSG00000286965	chr2	-	chr2:212925486:A:G	212925486	212925486	8.38425e-06	0.054902	0.0304639	CTRL
ENSG00000227028	chr2	+	chr2:40237959:C:T	40237959	40237959	8.19944e-06	0.0550166	0.0294244	CTRL
ENSG00000143924	chr2	+	chr2:42106205:G:A	42106205	42106205	1.18612e-08	0.0883387	0.000208934	CTRL
ENSG00000115944	chr2	-	chr2:42350030:A:G	42350030	42350030	5.61023e-21	0.222145	2.30089e-14	CTRL
ENSG00000233978	chr2	-	chr2:43057379:C:T	43057379	43057379	1.9386e-06	0.0624185	0.0224716	CTRL
ENSG00000234936	chr2	+	chr2:43244389:G:C	43244389	43244389	1.95931e-12	0.131417	2.61579e-07	CTRL
ENSG00000152527	chr2	+	chr2:43636727:G:A	43636727	43636727	8.02642e-21	0.220576	2.47926e-14	CTRL
ENSG00000143921	chr2	+	chr2:44353598:T:A	44353598	44353598	7.01733e-06	0.0558166	0.0358594	CTRL
ENSG00000143919	chr2	+	chr2:44335395:C:T	44335395	44335395	6.29325e-06	0.0563761	0.0309148	CTRL
ENSG00000231054	chr2	+	chr2:45164771:T:C	45164771	45164771	4.56662e-07	0.0698144	0.00657337	CTRL
ENSG00000068784	chr2	-	chr2:45548856:T:C	45548856	45548856	6.02863e-06	0.0565968	0.0493479	CTRL
ENSG00000116016	chr2	+	chr2:46377373:C:T	46377373	46377373	1.91142e-06	0.0624909	0.018304	CTRL
ENSG00000134121	chr3	+	chr3:186961:G:T	186961	186961	8.70911e-06	0.0547066	0.0345334	CTRL
ENSG00000072756	chr3	+	chr3:3151962:G:T	3151962	3151962	2.82618e-07	0.0722624	0.00320377	CTRL
ENSG00000113851	chr3	-	chr3:3151992:A:G	3151992	3151992	1.84395e-13	0.142807	2.27719e-08	CTRL
ENSG00000144455	chr3	-	chr3:4361853:C:T	4361853	4361853	1.9308e-12	0.131488	1.77113e-07	CTRL
ENSG00000231249	chr3	-	chr3:4511284:G:T	4511284	4511284	3.64147e-06	0.0591853	0.0213134	CTRL
ENSG00000206573	chr3	-	chr3:9395777:A:G	9395777	9395777	5.76498e-12	0.126171	3.16058e-07	CTRL
ENSG00000134077	chr3	+	chr3:9361831:G:T	9361831	9361831	2.19235e-09	0.0968197	4.13834e-05	CTRL
ENSG00000128656	chr2	-	chr2:174859374:G:A	174859374	174859374	3.63056e-09	0.0942919	5.85173e-05	CTRL
ENSG00000144320	chr2	-	chr2:175966075:A:G	175966075	175966075	2.47284e-11	0.119051	2.00995e-06	CTRL
ENSG00000175879	chr2	+	chr2:176128401:A:G	176128401	176128401	1.22559e-06	0.0647673	0.0181112	CTRL
ENSG00000237298	chr2	+	chr2:178773511:G:A	178773511	178773511	7.69135e-06	0.0553453	0.0280132	CTRL
ENSG00000279598	chr2	+	chr2:178556567:C:T	178556567	178556567	7.10222e-09	0.0909212	0.000138625	CTRL
ENSG00000163492	chr2	-	chr2:178841477:A:T	178841477	178841477	1.2743e-05	0.0527497	0.0467117	CTRL
ENSG00000187231	chr2	-	chr2:179152425:T:C	179152425	179152425	1.92707e-14	0.153568	7.82128e-09	CTRL
ENSG00000137876	chr15	-	chr15:55155514:G:T	55155514	55155514	5.33074e-09	0.0923636	0.000107153	CTRL
ENSG00000225973	chr15	-	chr15:55342613:A:C	55342613	55342613	3.41715e-07	0.0712941	0.00287496	CTRL
ENSG00000263155	chr15	+	chr15:57566373:A:C	57566373	57566373	4.48562e-12	0.127393	4.99524e-07	CTRL
ENSG00000166035	chr15	+	chr15:58478324:C:T	58478324	58478324	2.4946e-16	0.173935	2.27603e-10	CTRL
ENSG00000277790	chr15	+	chr15:58478324:C:T	58478324	58478324	1.24404e-16	0.177153	2.38143e-10	CTRL
ENSG00000137845	chr15	-	chr15:58498451:G:A	58498451	58498451	7.03055e-09	0.0909722	0.00012435	CTRL
ENSG00000128923	chr15	+	chr15:58770997:G:C	58770997	58770997	1.04504e-18	0.198941	4.24527e-13	CTRL
ENSG00000157456	chr15	+	chr15:58992585:A:C	58992585	58992585	3.81527e-06	0.058946	0.0309148	CTRL
ENSG00000182768	chr15	+	chr15:90276831:T:C	90276831	90276831	1.38157e-09	0.0991289	2.61711e-05	CTRL
ENSG00000197299	chr15	+	chr15:90806240:G:A	90806240	90806240	3.90111e-06	0.0588318	0.0173853	CTRL
ENSG00000182511	chr15	+	chr15:90823525:A:G	90823525	90823525	2.56435e-06	0.0609844	0.0120791	CTRL
ENSG00000258476	chr15	+	chr15:93853981:A:G	93853981	93853981	4.92513e-07	0.0694285	0.006669	CTRL
ENSG00000128829	chr15	+	chr15:39956819:A:G	39956819	39956819	4.65568e-14	0.14938	6.56206e-09	CTRL
ENSG00000140319	chr15	-	chr15:40039498:A:G	40039498	40039498	7.6423e-64	0.554903	3.05745e-50	CTRL
ENSG00000248508	chr15	+	chr15:40038428:C:T	40038428	40038428	3.15567e-12	0.129103	2.02088e-07	CTRL
ENSG00000273855	chr15	-	chr15:40304784:AAATGAATGAATG:A	40304784	40304796	6.58379e-09	0.0913024	9.68768e-05	CTRL
ENSG00000128944	chr15	+	chr15:40410915:A:G	40410915	40410915	1.82357e-12	0.131765	1.30085e-07	CTRL
ENSG00000128928	chr15	+	chr15:40358234:C:T	40358234	40358234	2.76464e-19	0.204906	3.1611e-13	CTRL
ENSG00000259536	chr15	+	chr15:40679637:T:A	40679637	40679637	1.69883e-07	0.0748549	0.00325873	CTRL
ENSG00000128891	chr15	-	chr15:40741086:C:A	40741086	40741086	2.09067e-12	0.131102	1.16476e-07	CTRL
ENSG00000245849	chr15	-	chr15:40694157:A:G	40694157	40694157	2.34413e-74	0.611993	1.48772e-59	CTRL
ENSG00000137880	chr15	+	chr15:40566028:A:T	40566028	40566028	1.77299e-06	0.0628762	0.00647806	CTRL
ENSG00000247556	chr15	+	chr15:41504703:G:T	41504703	41504703	2.49646e-06	0.061122	0.00933016	CTRL
ENSG00000261801	chr15	-	chr15:73919207:C:T	73919207	73919207	1.95053e-07	0.0741516	0.00112086	CTRL
ENSG00000140474	chr15	-	chr15:74836160:T:C	74836160	74836160	5.34319e-14	0.148724	4.56213e-09	CTRL
ENSG00000140400	chr15	-	chr15:75374205:A:T	75374205	75374205	5.33216e-10	0.103876	1.22714e-05	CTRL
ENSG00000260274	chr15	+	chr15:75632102:A:G	75632102	75632102	3.54193e-07	0.0711112	0.00156713	CTRL
ENSG00000182472	chr19	-	chr19:38719953:G:A	38719953	38719953	2.06754e-17	0.185398	7.52287e-12	CTRL
ENSG00000269688	chr19	-	chr19:38844190:C:T	38844190	38844190	5.92668e-07	0.068483	0.0032816	CTRL
ENSG00000104835	chr19	-	chr19:38933313:G:A	38933313	38933313	1.07339e-05	0.053632	0.0301717	CTRL
ENSG00000188505	chr19	+	chr19:39194269:A:C	39194269	39194269	2.54654e-08	0.0844819	0.000403613	CTRL
ENSG00000196235	chr19	+	chr19:39433312:G:A	39433312	39433312	1.58031e-05	0.0516428	0.0369193	CTRL
ENSG00000275395	chr19	-	chr19:39944141:T:C	39944141	39944141	6.856e-15	0.158451	2.10697e-09	CTRL
ENSG00000168995	chr19	+	chr19:51139527:G:T	51139527	51139527	1.79431e-07	0.0745766	0.00207278	CTRL
ENSG00000105383	chr19	+	chr19:51225385:A:G	51225385	51225385	1.33365e-06	0.0643347	0.00851599	CTRL
ENSG00000254521	chr19	-	chr19:51503097:T:C	51503097	51503097	1.9866e-29	0.302961	5.91656e-21	CTRL
ENSG00000105497	chr19	+	chr19:51571508:A:G	51571508	51571508	3.96276e-08	0.0822446	0.000487147	CTRL
ENSG00000273837	chr19	-	chr19:51655063:G:T	51655063	51655063	6.1454e-13	0.137021	3.64477e-08	CTRL
ENSG00000254415	chr19	-	chr19:51655063:G:T	51655063	51655063	7.01115e-12	0.125217	5.10565e-07	CTRL
ENSG00000182310	chr19	+	chr19:51753290:T:C	51753290	51753290	1.66329e-06	0.0632034	0.0109858	CTRL
ENSG00000171049	chr19	+	chr19:51765449:G:A	51765449	51765449	1.02515e-12	0.134552	2.00272e-07	CTRL
ENSG00000197619	chr19	-	chr19:51968150:T:A	51968150	51968150	1.56016e-06	0.0635313	0.00829212	CTRL
ENSG00000186204	chr19	+	chr19:15785083:GT:G	15785083	15785084	8.13493e-07	0.0668642	0.00485179	CTRL
ENSG00000279717	chr19	+	chr19:15928981:T:G	15928981	15928981	3.12514e-08	0.0834465	0.000985983	CTRL
ENSG00000167461	chr19	+	chr19:16112799:C:T	16112799	16112799	5.54002e-06	0.057031	0.0278092	CTRL
ENSG00000269243	chr19	-	chr19:16111622:C:T	16111622	16111622	1.0475e-08	0.088965	0.000137971	CTRL
ENSG00000072958	chr19	+	chr19:16148241:C:T	16148241	16148241	3.72927e-06	0.0590631	0.0127223	CTRL
ENSG00000127528	chr19	+	chr19:16328579:G:A	16328579	16328579	5.64561e-10	0.103591	1.06818e-05	CTRL
ENSG00000280332	chr19	-	chr19:16550741:CG:C	16550741	16550742	1.95643e-07	0.0741363	0.00132044	CTRL
ENSG00000279977	chr19	-	chr19:16607191:T:TA	16607191	16607191	1.9836e-05	0.0504735	0.0459517	CTRL
ENSG00000125741	chr19	-	chr19:45553362:C:T	45553362	45553362	2.47831e-18	0.195045	1.62312e-12	CTRL
ENSG00000125743	chr19	-	chr19:45685099:C:T	45685099	45685099	7.3073e-08	0.0791425	0.000665499	CTRL
ENSG00000185800	chr19	-	chr19:45792972:A:T	45792972	45792972	9.12786e-07	0.0662752	0.00477155	CTRL
ENSG00000125755	chr19	-	chr19:45749075:A:T	45749075	45749075	3.42669e-12	0.128703	1.62984e-07	CTRL
ENSG00000011485	chr19	+	chr19:46379854:T:TG	46379854	46379854	3.75679e-06	0.0590253	0.0138997	CTRL
ENSG00000182013	chr19	-	chr19:46469097:A:T	46469097	46469097	1.59245e-08	0.086853	0.0271105	CTRL
ENSG00000204851	chr19	-	chr19:46474073:C:G	46474073	46474073	1.04024e-09	0.100546	6.05387e-05	CTRL
ENSG00000204850	chr19	+	chr19:46500293:G:T	46500293	46500293	2.33521e-39	0.387457	1.06365e-29	CTRL
ENSG00000160013	chr19	-	chr19:46643419:C:T	46643419	46643419	1.50242e-07	0.0754801	0.000925572	CTRL
ENSG00000166770	chr19	+	chr19:56542765:TTTTG:T	56542765	56542769	2.12132e-06	0.0619569	0.0142954	CTRL
ENSG00000196867	chr19	+	chr19:56585251:G:A	56585251	56585251	9.13674e-08	0.0780082	0.000930181	CTRL
ENSG00000152433	chr19	+	chr19:56936852:T:C	56936852	56936852	3.45256e-06	0.0594587	0.0164015	CTRL
ENSG00000186230	chr19	+	chr19:57408766:C:T	57408766	57408766	3.15461e-09	0.0949966	5.74404e-05	CTRL
ENSG00000276449	chr19	+	chr19:57450244:G:A	57450244	57450244	9.8161e-30	0.30573	1.64403e-22	CTRL
ENSG00000197128	chr19	-	chr19:57488345:C:G	57488345	57488345	1.23377e-20	0.218688	8.58487e-15	CTRL
ENSG00000268266	chr19	+	chr19:57279620:T:C	57279620	57279620	3.05402e-06	0.0600881	0.027943	CTRL
ENSG00000152439	chr19	+	chr19:57511135:T:C	57511135	57511135	5.25124e-37	0.368406	1.38878e-28	CTRL
ENSG00000251369	chr19	-	chr19:57520062:G:A	57520062	57520062	9.53359e-10	0.100981	1.98239e-05	CTRL
ENSG00000204519	chr19	+	chr19:57692360:G:A	57692360	57692360	7.01203e-10	0.102512	1.291e-05	CTRL
ENSG00000272602	chr4	+	chr4:41960:G:C	41960	41960	8.194e-09	0.0902017	9.26464e-05	CTRL
ENSG00000250312	chr4	+	chr4:122836:C:A	122836	122836	4.05224e-25	0.262824	1.46946e-17	CTRL
ENSG00000275426	chr4	+	chr4:167106:A:G	167106	167106	1.02569e-15	0.167361	4.89931e-10	CTRL
ENSG00000182903	chr4	-	chr4:450886:G:A	450886	450886	4.93681e-18	0.191923	2.44802e-12	CTRL
ENSG00000169026	chr4	-	chr4:687054:A:G	687054	687054	2.71115e-06	0.0606989	0.0115327	CTRL
ENSG00000185619	chr4	+	chr4:722459:T:C	722459	722459	3.77867e-09	0.0940913	5.63193e-05	CTRL
ENSG00000145214	chr4	-	chr4:966925:G:A	966925	966925	1.50147e-31	0.321928	2.12471e-23	CTRL
ENSG00000127418	chr4	+	chr4:1024917:C:A	1024917	1024917	1.29644e-05	0.0526612	0.0279629	CTRL
ENSG00000159674	chr4	-	chr4:1396270:G:C	1396270	1396270	4.21465e-10	0.105045	1.1533e-05	CTRL
ENSG00000196810	chr4	+	chr4:1319132:T:C	1319132	1319132	4.93203e-07	0.0694214	0.0023178	CTRL
ENSG00000163945	chr4	+	chr4:1197911:G:A	1197911	1197911	1.6342e-16	0.175893	1.90904e-10	CTRL
ENSG00000272783	chr4	+	chr4:1631559:C:T	1631559	1631559	6.19664e-09	0.0916071	0.000115925	CTRL
ENSG00000244459	chr4	-	chr4:1647292:A:G	1647292	1647292	3.86542e-09	0.0939774	6.39933e-05	CTRL
ENSG00000185049	chr4	-	chr4:1982787:A:ACTGT	1982787	1982787	1.97124e-08	0.0857758	0.000452013	CTRL
ENSG00000123933	chr4	-	chr4:2220081:A:G	2220081	2220081	1.74383e-06	0.0629611	0.00621577	CTRL
ENSG00000267575	chr19	+	chr19:27845687:A:G	27845687	27845687	1.85834e-10	0.109108	6.23935e-06	CTRL
ENSG00000260725	chr19	-	chr19:28419945:C:T	28419945	28419945	1.28466e-14	0.155487	9.88479e-08	CTRL
ENSG00000287272	chr19	+	chr19:29266225:C:T	29266225	29266225	5.60871e-09	0.0921082	0.000165576	CTRL
ENSG00000105186	chr19	-	chr19:32578775:G:A	32578775	32578775	3.63235e-07	0.0709826	0.00248851	CTRL
ENSG00000021488	chr19	-	chr19:33262260:T:C	33262260	33262260	9.72832e-07	0.0659493	0.0077816	CTRL
ENSG00000121289	chr19	-	chr19:32862155:G:T	32862155	32862155	5.67327e-06	0.0569089	0.0211043	CTRL
ENSG00000131944	chr19	+	chr19:32972152:G:A	32972152	32972152	1.71691e-09	0.0980427	3.87583e-05	CTRL
ENSG00000076650	chr19	+	chr19:33107945:C:A	33107945	33107945	2.71216e-39	0.386939	1.56721e-30	CTRL
ENSG00000166398	chr19	+	chr19:34302257:G:T	34302257	34302257	3.60895e-14	0.150591	4.24395e-09	CTRL
ENSG00000188321	chr19	+	chr19:9324196:C:T	9324196	9324196	8.81721e-22	0.230205	4.04361e-16	CTRL
ENSG00000174652	chr19	-	chr19:9425742:C:T	9425742	9425742	1.44659e-31	0.32207	1.08551e-24	CTRL
ENSG00000171469	chr19	-	chr19:9604168:C:T	9604168	9604168	7.98767e-07	0.0669577	0.00376301	CTRL
ENSG00000080573	chr19	-	chr19:10009895:A:C	10009895	10009895	1.0295e-19	0.209309	3.83726e-13	CTRL
ENSG00000130812	chr19	-	chr19:10107354:C:T	10107354	10107354	9.35543e-07	0.0661493	0.00423162	CTRL
ENSG00000130811	chr19	-	chr19:10115664:GTGCC:G	10115664	10115668	5.33738e-13	0.137701	3.70809e-08	CTRL
ENSG00000274425	chr19	+	chr19:10337960:T:G	10337960	10337960	1.18985e-18	0.198357	5.54541e-12	CTRL
ENSG00000129347	chr19	-	chr19:10557707:T:C	10557707	10557707	1.09686e-29	0.305295	1.62521e-22	CTRL
ENSG00000176490	chr19	-	chr19:2711320:C:T	2711320	2711320	2.47374e-09	0.096215	9.26808e-05	CTRL
ENSG00000172006	chr19	+	chr19:2798688:T:G	2798688	2798688	7.72983e-10	0.102027	1.15851e-05	CTRL
ENSG00000186300	chr19	+	chr19:2847336:T:C	2847336	2847336	1.70532e-05	0.0512512	0.0394038	CTRL
ENSG00000088256	chr19	+	chr19:3099984:T:C	3099984	3099984	2.33615e-11	0.11933	4.81978e-07	CTRL
ENSG00000125910	chr19	+	chr19:3196669:C:T	3196669	3196669	7.24151e-07	0.067459	0.00273483	CTRL
ENSG00000161091	chr19	-	chr19:3544973:C:T	3544973	3544973	2.13394e-08	0.0853752	0.000165576	CTRL
ENSG00000105289	chr19	+	chr19:3752876:A:G	3752876	3752876	1.00457e-09	0.10072	1.16514e-05	CTRL
ENSG00000196535	chr17	-	chr17:29123643:T:C	29123643	29123643	6.7377e-06	0.0560255	0.0141042	CTRL
ENSG00000221995	chr17	-	chr17:29114059:C:G	29114059	29114059	3.91252e-05	0.0469781	0.0428907	CTRL
ENSG00000266111	chr17	+	chr17:29408715:T:C	29408715	29408715	4.25938e-05	0.0465409	0.0484538	CTRL
ENSG00000108262	chr17	-	chr17:29582334:C:T	29582334	29582334	3.79422e-05	0.0471361	0.0465627	CTRL
ENSG00000141298	chr17	-	chr17:30045765:A:T	30045765	30045765	1.69284e-05	0.051289	0.0251877	CTRL
ENSG00000176927	chr17	+	chr17:29582334:C:T	29582334	29582334	2.4533e-06	0.0612114	0.00460786	CTRL
ENSG00000280069	chr17	+	chr17:30698166:C:A	30698166	30698166	1.22428e-05	0.0529557	0.021896	CTRL
ENSG00000263531	chr17	-	chr17:30928305:G:A	30928305	30928305	4.41117e-36	0.360759	1.51777e-26	CTRL
ENSG00000196712	chr17	+	chr17:31358132:A:G	31358132	31358132	3.39085e-05	0.0477145	0.0483404	CTRL
ENSG00000141219	chr17	+	chr17:73236668:T:C	73236668	73236668	2.0242e-07	0.0739629	0.00195367	CTRL
ENSG00000069188	chr17	-	chr17:73548821:T:G	73548821	73548821	3.02815e-08	0.0836059	0.000359065	CTRL
ENSG00000246731	chr17	-	chr17:75189140:C:T	75189140	75189140	6.93432e-06	0.0558777	0.0486502	CTRL
ENSG00000171595	chr17	+	chr17:74281550:G:A	74281550	74281550	4.36035e-10	0.104876	2.31064e-05	CTRL
ENSG00000167851	chr17	+	chr17:74462952:T:G	74462952	74462952	1.47436e-07	0.075576	0.00124715	CTRL
ENSG00000167850	chr17	-	chr17:74516506:G:C	74516506	74516506	6.27602e-06	0.0563902	0.0258461	CTRL
ENSG00000261222	chr17	+	chr17:74567980:G:C	74567980	74567980	5.14042e-10	0.104058	1.79171e-05	CTRL
ENSG00000186407	chr17	-	chr17:74603279:G:A	74603279	74603279	1.78904e-07	0.0745916	0.00227397	CTRL
ENSG00000170190	chr17	+	chr17:75311459:C:T	75311459	75311459	8.3451e-06	0.0549261	0.0266277	CTRL
ENSG00000125450	chr17	+	chr17:75223549:G:A	75223549	75223549	3.13788e-13	0.140256	2.96721e-08	CTRL
ENSG00000125445	chr17	+	chr17:75207693:T:C	75207693	75207693	3.31212e-09	0.0947523	5.85216e-05	CTRL
ENSG00000161381	chr17	-	chr17:39116966:C:T	39116966	39116966	1.88097e-10	0.109048	5.0748e-06	CTRL
ENSG00000073605	chr17	-	chr17:39919884:T:G	39919884	39919884	2.96576e-22	0.234913	4.60399e-16	CTRL
ENSG00000172057	chr17	-	chr17:39895095:A:G	39895095	39895095	2.1244e-38	0.379759	1.98255e-29	CTRL
ENSG00000167914	chr17	+	chr17:39962499:C:T	39962499	39962499	2.41928e-18	0.195154	5.15382e-12	CTRL
ENSG00000126351	chr17	+	chr17:40096407:G:A	40096407	40096407	2.1193e-14	0.153117	3.40336e-09	CTRL
ENSG00000126368	chr17	-	chr17:40096407:G:A	40096407	40096407	1.12572e-10	0.111588	2.42344e-06	CTRL
ENSG00000108352	chr17	+	chr17:40429289:A:G	40429289	40429289	2.95166e-08	0.0837354	0.000274379	CTRL
ENSG00000157637	chr17	-	chr17:81294933:T:C	81294933	81294933	3.58857e-08	0.0827467	0.000412864	CTRL
ENSG00000279692	chr17	-	chr17:81369822:T:G	81369822	81369822	1.70024e-11	0.120887	1.07551e-06	CTRL
ENSG00000204237	chr17	-	chr17:81654130:A:C	81654130	81654130	6.75391e-10	0.102699	3.51404e-05	CTRL
ENSG00000214087	chr17	-	chr17:81682274:A:G	81682274	81682274	2.05641e-11	0.119955	7.41237e-07	CTRL
ENSG00000006744	chr17	-	chr17:12992612:G:A	12992612	12992612	1.84808e-09	0.0976745	3.43137e-05	CTRL
ENSG00000175106	chr17	-	chr17:15626655:A:G	15626655	15626655	9.50163e-06	0.0542589	0.0319307	CTRL
ENSG00000266538	chr17	-	chr17:15567865:A:C	15567865	15567865	2.04438e-18	0.195915	1.07848e-12	CTRL
ENSG00000170425	chr17	+	chr17:15909572:C:CGTT	15909572	15909572	1.33944e-35	0.356733	6.04769e-25	CTRL
ENSG00000214941	chr17	-	chr17:15442570:A:C	15442570	15442570	1.60844e-05	0.051552	0.0359443	CTRL
ENSG00000166582	chr17	-	chr17:16339035:A:G	16339035	16339035	1.26674e-05	0.0527803	0.0266277	CTRL
ENSG00000175061	chr17	+	chr17:16500933:T:C	16500933	16500933	3.62102e-06	0.0592142	0.0113619	CTRL
ENSG00000225138	chr5	+	chr5:471363:C:T	471363	471363	6.36652e-29	0.298363	2.06635e-20	CTRL
ENSG00000113504	chr5	-	chr5:1103380:T:C	1103380	1103380	3.23839e-47	0.447079	1.58968e-37	CTRL
ENSG00000286388	chr5	+	chr5:1354943:C:T	1354943	1354943	1.19243e-18	0.198347	8.51482e-13	CTRL
ENSG00000248994	chr5	+	chr5:2100287:G:GTATTT	2100287	2100287	2.32596e-32	0.329034	4.72284e-20	CTRL
ENSG00000037474	chr5	-	chr5:6626448:T:C	6626448	6626448	1.15819e-06	0.0650569	0.0090799	CTRL
ENSG00000112902	chr5	-	chr5:9078516:T:C	9078516	9078516	4.39455e-06	0.0582204	0.0217959	CTRL
ENSG00000250786	chr5	+	chr5:9547130:G:A	9547130	9547130	2.3207e-09	0.0965348	0.000212349	CTRL
ENSG00000164237	chr5	-	chr5:10286630:C:T	10286630	10286630	6.67219e-36	0.359262	2.13539e-24	CTRL
ENSG00000263004	chr17	-	chr17:57087564:C:T	57087564	57087564	6.18994e-09	0.0916125	9.55214e-05	CTRL
ENSG00000005381	chr17	-	chr17:58287678:CT:C	58287678	58287679	1.82306e-07	0.0744957	0.00274213	CTRL
ENSG00000265148	chr17	+	chr17:58352403:G:A	58352403	58352403	2.45024e-11	0.119096	9.27415e-07	CTRL
ENSG00000108384	chr17	+	chr17:58586340:AAAC:A	58586340	58586343	2.9591e-14	0.151534	3.93242e-09	CTRL
ENSG00000108395	chr17	-	chr17:58815338:C:G	58815338	58815338	1.2195e-05	0.0529758	0.0179926	CTRL
ENSG00000153982	chr17	+	chr17:59162902:A:AT	59162902	59162902	1.72347e-06	0.0630213	0.00420911	CTRL
ENSG00000161905	chr17	-	chr17:4658271:G:C	4658271	4658271	2.11267e-29	0.302719	1.51419e-21	CTRL
ENSG00000161920	chr17	+	chr17:4738774:A:G	4738774	4738774	6.12848e-07	0.068312	0.00474525	CTRL
ENSG00000280254	chr17	+	chr17:4786277:T:C	4786277	4786277	7.02992e-07	0.0676106	0.00662158	CTRL
ENSG00000129219	chr17	+	chr17:4814732:G:T	4814732	4814732	2.23395e-06	0.0616917	0.00907524	CTRL
ENSG00000141503	chr17	+	chr17:4892979:T:C	4892979	4892979	1.82711e-19	0.206755	2.46855e-13	CTRL
ENSG00000205710	chr17	+	chr17:4889757:C:T	4889757	4889757	4.77823e-07	0.0695832	0.00401949	CTRL
ENSG00000108523	chr17	+	chr17:4946340:A:G	4946340	4946340	5.62589e-29	0.298853	1.1362e-20	CTRL
ENSG00000091640	chr17	-	chr17:4973032:T:C	4973032	4973032	9.70263e-10	0.100893	2.72775e-05	CTRL
ENSG00000108883	chr17	-	chr17:44912972:C:T	44912972	44912972	1.73296e-06	0.0629932	0.00794735	CTRL
ENSG00000233175	chr17	-	chr17:45221021:A:G	45221021	45221021	1.4325e-08	0.0873871	0.000212102	CTRL
ENSG00000267198	chr17	+	chr17:45991126:A:G	45991126	45991126	7.87651e-07	0.0670293	0.011695	CTRL
ENSG00000285668	chr17	-	chr17:46236976:T:C	46236976	46236976	8.53018e-49	0.458349	7.36101e-35	CTRL
ENSG00000120071	chr17	-	chr17:46720553:C:T	46720553	46720553	1.11788e-78	0.633286	2.67453e-60	CTRL
ENSG00000214401	chr17	+	chr17:46288003:T:C	46288003	46288003	4.12633e-93	0.696305	4.2563e-73	CTRL
ENSG00000228696	chr17	-	chr17:45680084:C:A	45680084	45680084	4.70206e-89	0.679773	1.47727e-69	CTRL
ENSG00000176681	chr17	+	chr17:46742229:T:G	46742229	46742229	4.09822e-09	0.093684	5.07937e-05	CTRL
ENSG00000238083	chr17	+	chr17:46019187:G:A	46019187	46019187	2.73266e-13	0.14092	4.05798e-08	CTRL
ENSG00000185829	chr17	-	chr17:45991126:A:G	45991126	45991126	7.05003e-13	0.136359	8.48796e-08	CTRL
ENSG00000232300	chr17	-	chr17:45991126:A:G	45991126	45991126	2.48103e-08	0.0846136	0.000216676	CTRL
ENSG00000280739	chr3	-	chr3:40316413:G:A	40316413	40316413	6.13506e-08	0.0800296	0.000519641	CTRL
ENSG00000114784	chr3	+	chr3:40295180:G:A	40295180	40295180	1.74917e-07	0.0747063	0.000870035	CTRL
ENSG00000223797	chr3	-	chr3:40421980:A:G	40421980	40421980	1.52807e-07	0.075394	0.000746263	CTRL
ENSG00000168038	chr3	-	chr3:41918514:T:C	41918514	41918514	8.94853e-17	0.178672	4.75201e-11	CTRL
ENSG00000235288	chr3	-	chr3:42849239:T:C	42849239	42849239	4.42158e-11	0.116196	6.19557e-06	CTRL
ENSG00000182983	chr3	+	chr3:42756239:C:G	42756239	42756239	2.27741e-05	0.0497629	0.0459813	CTRL
ENSG00000073711	chr3	+	chr3:135995263:G:T	135995263	135995263	1.76771e-05	0.0510663	0.0454558	CTRL
ENSG00000174579	chr3	-	chr3:136220744:G:A	136220744	136220744	1.55026e-15	0.165431	7.43062e-10	CTRL
ENSG00000118007	chr3	-	chr3:137059184:C:G	137059184	137059184	7.78171e-06	0.0552853	0.0174592	CTRL
ENSG00000114107	chr3	-	chr3:138562434:A:C	138562434	138562434	1.27898e-06	0.064549	0.00403682	CTRL
ENSG00000244578	chr3	-	chr3:139345532:G:A	139345532	139345532	1.32446e-05	0.0525512	0.0290016	CTRL
ENSG00000248932	chr3	+	chr3:139354736:C:T	139354736	139354736	1.37001e-42	0.412711	2.31263e-29	CTRL
ENSG00000155893	chr3	+	chr3:141266855:G:A	141266855	141266855	8.37394e-14	0.146582	8.29305e-09	CTRL
ENSG00000177311	chr3	+	chr3:141423849:G:A	141423849	141423849	1.74173e-06	0.0629673	0.00767618	CTRL
ENSG00000155903	chr3	+	chr3:141499215:T:C	141499215	141499215	2.3142e-05	0.0496804	0.0438946	CTRL
ENSG00000184752	chr12	-	chr12:95003776:T:C	95003776	95003776	2.39908e-58	0.521798	4.04874e-46	CTRL
ENSG00000136014	chr12	-	chr12:95563054:C:T	95563054	95563054	4.54914e-14	0.14949	7.38594e-09	CTRL
ENSG00000139344	chr12	+	chr12:95943405:A:G	95943405	95943405	3.84941e-15	0.161168	9.74171e-10	CTRL
ENSG00000257878	chr12	+	chr12:96037858:G:T	96037858	96037858	6.97327e-06	0.055849	0.0304619	CTRL
ENSG00000111144	chr12	-	chr12:96039786:A:G	96039786	96039786	5.3411e-11	0.115266	1.97337e-06	CTRL
ENSG00000240405	chr3	+	chr3:69601893:A:G	69601893	69601893	1.14416e-08	0.0885202	0.00222814	CTRL
ENSG00000170837	chr3	+	chr3:71780316:A:G	71780316	71780316	1.20237e-12	0.133781	2.18757e-07	CTRL
ENSG00000163602	chr3	-	chr3:72441601:G:T	72441601	72441601	3.74644e-13	0.139404	4.52825e-08	CTRL
ENSG00000242516	chr3	+	chr3:75690334:G:T	75690334	75690334	9.08979e-06	0.0544867	0.0196268	CTRL
ENSG00000175161	chr3	+	chr3:85554159:A:G	85554159	85554159	8.74938e-09	0.0898716	0.000409494	CTRL
ENSG00000175105	chr3	+	chr3:88062530:G:A	88062530	88062530	7.68676e-10	0.102054	2.11737e-05	CTRL
ENSG00000178750	chr3	-	chr3:93991628:C:T	93991628	93991628	1.71432e-11	0.120847	5.39535e-07	CTRL
ENSG00000152492	chr3	+	chr3:191328981:G:A	191328981	191328981	1.62541e-08	0.0867496	0.000239465	CTRL
ENSG00000127249	chr3	-	chr3:193577419:T:C	193577419	193577419	7.68685e-12	0.124768	3.06019e-07	CTRL
ENSG00000041802	chr3	-	chr3:194648850:C:A	194648850	194648850	1.85888e-25	0.266056	3.71937e-19	CTRL
ENSG00000185112	chr3	+	chr3:194683793:A:G	194683793	194683793	1.14109e-06	0.065133	0.00570064	CTRL
ENSG00000114331	chr3	-	chr3:194911958:G:T	194911958	194911958	2.39337e-06	0.0613383	0.011465	CTRL
ENSG00000242086	chr3	+	chr3:195929860:C:A	195929860	195929860	1.82314e-20	0.21697	4.70837e-14	CTRL
ENSG00000176945	chr3	+	chr3:195795684:A:G	195795684	195795684	1.81965e-09	0.097752	3.02573e-05	CTRL
ENSG00000287265	chr6	-	chr6:249711:C:T	249711	249711	7.51038e-06	0.0554677	0.0282002	CTRL
ENSG00000272463	chr6	-	chr6:711150:A:C	711150	711150	3.64687e-24	0.253637	1.52902e-17	CTRL
ENSG00000272279	chr6	-	chr6:1547396:C:T	1547396	1547396	1.59973e-12	0.132399	2.007e-07	CTRL
ENSG00000250903	chr6	+	chr6:2389917:C:T	2389917	2389917	9.79491e-06	0.0541026	0.0350898	CTRL
ENSG00000164385	chr6	-	chr6:1653457:A:C	1653457	1653457	1.08761e-06	0.0653786	0.0262402	CTRL
ENSG00000230438	chr6	-	chr6:2864061:T:C	2864061	2864061	8.54604e-13	0.135431	7.64976e-08	CTRL
ENSG00000170542	chr6	-	chr6:2887292:GT:G	2887292	2887293	1.66696e-43	0.419671	1.89614e-34	CTRL
ENSG00000124570	chr6	-	chr6:2937113:G:A	2937113	2937113	4.21837e-22	0.233393	5.64699e-16	CTRL
ENSG00000244041	chr6	+	chr6:2990660:G:T	2990660	2990660	5.04427e-10	0.104152	1.01239e-05	CTRL
ENSG00000124588	chr6	+	chr6:3009710:A:G	3009710	3009710	3.45456e-27	0.28237	6.73655e-19	CTRL
ENSG00000224846	chr6	-	chr6:2990660:G:T	2990660	2990660	1.56745e-07	0.0752646	0.00153845	CTRL
ENSG00000272277	chr6	-	chr6:3066769:G:A	3066769	3066769	6.46756e-14	0.147814	6.19752e-09	CTRL
ENSG00000137267	chr6	-	chr6:3162144:C:A	3162144	3162144	4.0916e-44	0.424266	8.19552e-32	CTRL
ENSG00000225880	chr1	-	chr1:1688102:G:A	1688102	1688102	6.03488e-05	0.0447476	0.0393003	CTRL
ENSG00000188976	chr1	-	chr1:1215068:T:C	1215068	1215068	4.12148e-05	0.0467103	0.0311257	CTRL
ENSG00000187961	chr1	+	chr1:957900:G:A	957900	957900	3.74838e-06	0.0590368	0.00683992	CTRL
ENSG00000188157	chr1	+	chr1:1057439:G:A	1057439	1057439	1.76617e-22	0.237143	5.82695e-16	CTRL
ENSG00000186891	chr1	-	chr1:1235642:G:C	1235642	1235642	7.38148e-07	0.0673612	0.00154204	CTRL
ENSG00000279233	chr12	+	chr12:125132037:G:A	125132037	125132037	7.38179e-15	0.158103	7.82128e-09	CTRL
ENSG00000256001	chr12	-	chr12:127162803:T:C	127162803	127162803	7.86785e-17	0.179265	3.24563e-10	CTRL
ENSG00000278266	chr12	+	chr12:127062920:T:C	127062920	127062920	4.16342e-06	0.0584978	0.0207622	CTRL
ENSG00000279500	chr12	-	chr12:128792163:C:A	128792163	128792163	4.33427e-06	0.0582913	0.0251054	CTRL
ENSG00000214039	chr12	-	chr12:130034820:C:T	130034820	130034820	3.49512e-10	0.105975	0.000103531	CTRL
ENSG00000060709	chr12	-	chr12:130478721:A:G	130478721	130478721	3.00399e-07	0.0719513	0.0141087	CTRL
ENSG00000111450	chr12	-	chr12:130831065:G:A	130831065	130831065	1.6794e-24	0.256892	9.90546e-18	CTRL
ENSG00000205352	chr12	+	chr12:53420028:C:T	53420028	53420028	6.83913e-11	0.114047	6.83509e-06	CTRL
ENSG00000197111	chr12	+	chr12:53512635:T:C	53512635	53512635	2.90536e-07	0.0721215	0.00244554	CTRL
ENSG00000228630	chr12	-	chr12:53963414:T:G	53963414	53963414	7.79979e-36	0.358696	4.83592e-26	CTRL
ENSG00000260470	chr12	-	chr12:54189753:A:G	54189753	54189753	7.5024e-10	0.102175	2.05594e-05	CTRL
ENSG00000111671	chr12	-	chr12:6883489:A:G	6883489	6883489	7.88746e-22	0.230688	2.5936e-15	CTRL
ENSG00000010626	chr12	+	chr12:6891856:A:G	6891856	6891856	4.72867e-13	0.138284	2.42316e-08	CTRL
ENSG00000205885	chr12	+	chr12:7113900:C:A	7113900	7113900	2.12495e-07	0.0737155	0.00112859	CTRL
ENSG00000139182	chr12	+	chr12:7131705:C:T	7131705	7131705	2.83927e-10	0.107007	7.95661e-06	CTRL
ENSG00000144712	chr3	+	chr3:12798416:T:C	12798416	12798416	1.02642e-10	0.112044	4.48304e-06	CTRL
ENSG00000144713	chr3	-	chr3:12900829:T:C	12900829	12900829	6.46625e-06	0.0562368	0.0294804	CTRL
ENSG00000170876	chr3	+	chr3:14485855:G:A	14485855	14485855	7.78238e-06	0.0552848	0.0327111	CTRL
ENSG00000154767	chr3	-	chr3:14092443:GT:G	14092443	14092444	1.78807e-06	0.0628328	0.0108386	CTRL
ENSG00000225733	chr3	-	chr3:14937135:C:T	14937135	14937135	1.57537e-13	0.143561	1.14384e-08	CTRL
ENSG00000224660	chr3	+	chr3:15264159:A:G	15264159	15264159	9.44196e-10	0.101029	2.58075e-05	CTRL
ENSG00000131370	chr3	-	chr3:15301343:T:C	15301343	15301343	2.53092e-17	0.184473	8.01354e-12	CTRL
ENSG00000163389	chr3	+	chr3:119531024:T:C	119531024	119531024	2.37136e-08	0.0848421	0.000273613	CTRL
ENSG00000183833	chr3	+	chr3:119703064:T:A	119703064	119703064	2.55792e-15	0.163086	8.14507e-08	CTRL
ENSG00000082701	chr3	-	chr3:120345886:C:T	120345886	120345886	1.17583e-06	0.0649795	0.00607297	CTRL
ENSG00000173226	chr3	-	chr3:121824051:T:C	121824051	121824051	1.12171e-14	0.156128	2.46152e-09	CTRL
ENSG00000196981	chr3	-	chr3:122562347:T:C	122562347	122562347	8.68558e-08	0.0782654	0.000694084	CTRL
ENSG00000272758	chr3	+	chr3:122367610:G:T	122367610	122367610	5.83532e-12	0.126112	4.35858e-07	CTRL
ENSG00000183735	chr12	+	chr12:64469330:G:A	64469330	64469330	1.62566e-05	0.0514973	0.0306435	CTRL
ENSG00000155957	chr12	-	chr12:66146717:T:C	66146717	66146717	2.61638e-20	0.215377	5.65604e-14	CTRL
ENSG00000255733	chr12	+	chr12:68022865:G:A	68022865	68022865	1.13946e-33	0.340372	7.35141e-25	CTRL
ENSG00000111536	chr12	-	chr12:68234734:GC:G	68234734	68234735	2.62287e-09	0.0959218	0.000118709	CTRL
ENSG00000251301	chr12	-	chr12:68452486:T:C	68452486	68452486	1.91494e-26	0.275403	2.35035e-18	CTRL
ENSG00000273824	chr12	-	chr12:68449411:A:G	68449411	68449411	8.1564e-19	0.200056	1.15919e-12	CTRL
ENSG00000114209	chr3	-	chr3:167616437:G:T	167616437	167616437	1.185e-05	0.0531234	0.0238205	CTRL
ENSG00000173905	chr3	-	chr3:168119960:T:C	168119960	168119960	2.5101e-11	0.118977	8.44344e-07	CTRL
ENSG00000173890	chr3	+	chr3:170025167:T:C	170025167	170025167	7.10907e-20	0.210954	7.5155e-14	CTRL
ENSG00000163558	chr3	+	chr3:170310209:A:G	170310209	170310209	1.4915e-08	0.0871835	0.000147568	CTRL
ENSG00000163584	chr3	-	chr3:170865099:C:T	170865099	170865099	1.2747e-15	0.166346	3.27652e-10	CTRL
ENSG00000089169	chr12	+	chr12:112887824:T:C	112887824	112887824	2.6741e-13	0.141024	1.301e-07	CTRL
ENSG00000135111	chr12	-	chr12:114762865:T:G	114762865	114762865	4.35122e-31	0.31784	1.05962e-16	CTRL
ENSG00000258018	chr12	+	chr12:116522235:A:C	116522235	116522235	9.62487e-24	0.249544	4.96063e-15	CTRL
ENSG00000135116	chr12	-	chr12:116782454:G:C	116782454	116782454	1.36162e-06	0.0642284	0.0112722	CTRL
ENSG00000257261	chr12	+	chr12:46355182:C:G	46355182	46355182	1.50871e-19	0.207608	1.65506e-13	CTRL
ENSG00000272369	chr12	+	chr12:46355182:C:G	46355182	46355182	6.50283e-15	0.158701	1.7766e-09	CTRL
ENSG00000139211	chr12	-	chr12:47077656:G:A	47077656	47077656	1.62194e-05	0.0515091	0.0459813	CTRL
ENSG00000257925	chr12	-	chr12:47253673:G:A	47253673	47253673	1.11861e-14	0.156141	4.39227e-08	CTRL
ENSG00000258181	chr12	+	chr12:47356698:T:C	47356698	47356698	1.13952e-05	0.0533246	0.0333333	CTRL
ENSG00000276454	chr12	+	chr12:47257887:C:T	47257887	47257887	8.26439e-08	0.0785178	0.00103965	CTRL
ENSG00000257906	chr12	+	chr12:47353528:T:A	47353528	47353528	3.09552e-06	0.0600188	0.0238571	CTRL
ENSG00000257433	chr12	+	chr12:47600628:C:A	47600628	47600628	5.36867e-25	0.261654	1.37617e-15	CTRL
ENSG00000211584	chr12	+	chr12:47775743:A:G	47775743	47775743	1.04654e-12	0.134452	5.34265e-07	CTRL
ENSG00000240859	chr7	+	chr7:170106:C:G	170106	170106	1.19531e-05	0.0530788	0.0154023	CTRL
ENSG00000164818	chr7	+	chr7:693404:T:C	693404	693404	3.50548e-06	0.0593807	0.00796411	CTRL
ENSG00000240230	chr7	-	chr7:968917:CT:C	968917	968918	3.1912e-05	0.0480268	0.0459517	CTRL
ENSG00000178381	chr7	-	chr7:1160154:G:C	1160154	1160154	5.41502e-12	0.126476	2.70666e-07	CTRL
ENSG00000229043	chr7	+	chr7:1174270:G:C	1174270	1174270	5.20006e-15	0.159753	7.34074e-10	CTRL
ENSG00000230487	chr7	+	chr7:1571212:A:C	1571212	1571212	1.78119e-05	0.0510273	0.0378789	CTRL
ENSG00000106268	chr7	+	chr7:2221080:G:T	2221080	2221080	2.60274e-06	0.0609082	0.0124887	CTRL
ENSG00000146535	chr7	-	chr7:2756248:T:G	2756248	2756248	5.03982e-07	0.069311	0.0048439	CTRL
ENSG00000228334	chr7	-	chr7:3118068:A:G	3118068	3118068	1.17086e-09	0.0999554	0.000453604	CTRL
ENSG00000157954	chr7	+	chr7:5155427:T:G	5155427	5155427	5.42893e-06	0.057135	0.0216225	CTRL
ENSG00000182095	chr7	-	chr7:5299083:T:C	5299083	5299083	1.51097e-05	0.0518736	0.0431565	CTRL
ENSG00000121316	chr12	-	chr12:14563338:G:A	14563338	14563338	1.92957e-06	0.0624425	0.0105261	CTRL
ENSG00000256751	chr12	+	chr12:14527588:A:G	14527588	14527588	3.45996e-07	0.0712306	0.00249682	CTRL
ENSG00000261324	chr12	-	chr12:14738575:G:A	14738575	14738575	2.1794e-13	0.142006	2.33503e-08	CTRL
ENSG00000111341	chr12	-	chr12:14922299:T:C	14922299	14922299	3.29246e-06	0.0597024	0.0115788	CTRL
ENSG00000139055	chr12	-	chr12:14153229:C:T	14153229	14153229	1.6684e-05	0.0513638	0.0358164	CTRL
ENSG00000151491	chr12	-	chr12:15698616:T:C	15698616	15698616	5.01234e-06	0.057545	0.0161021	CTRL
ENSG00000121350	chr12	+	chr12:21463001:A:T	21463001	21463001	5.39532e-12	0.126494	3.34166e-07	CTRL
ENSG00000111711	chr12	+	chr12:21535068:A:C	21535068	21535068	2.28801e-06	0.0615691	0.0100205	CTRL
ENSG00000069431	chr12	-	chr12:21397465:G:A	21397465	21397465	1.2276e-05	0.0529418	0.0421842	CTRL
ENSG00000111728	chr12	-	chr12:22082593:T:G	22082593	22082593	2.76648e-74	0.611628	6.90339e-50	CTRL
ENSG00000175634	chr11	+	chr11:67438507:G:A	67438507	67438507	5.01846e-17	0.181334	8.24688e-12	CTRL
ENSG00000110057	chr11	-	chr11:67991300:G:T	67991300	67991300	3.0489e-05	0.0482616	0.0470018	CTRL
ENSG00000006534	chr11	+	chr11:68021207:C:T	68021207	68021207	4.87007e-10	0.104327	9.03464e-06	CTRL
ENSG00000255306	chr11	-	chr11:67098281:C:T	67098281	67098281	1.78389e-05	0.0510195	0.0484641	CTRL
ENSG00000197345	chr11	-	chr11:68911250:G:T	68911250	68911250	1.54509e-17	0.186729	8.19152e-12	CTRL
ENSG00000132740	chr11	+	chr11:68903636:A:G	68903636	68903636	1.55996e-38	0.380842	2.48475e-29	CTRL
ENSG00000162341	chr11	+	chr11:69092215:A:G	69092215	69092215	1.40506e-17	0.187163	1.27022e-11	CTRL
ENSG00000287725	chr11	+	chr11:69086036:C:T	69086036	69086036	8.3187e-15	0.157539	4.62235e-09	CTRL
ENSG00000196167	chr11	-	chr11:111344222:G:A	111344222	111344222	1.53084e-08	0.0870521	0.000417607	CTRL
ENSG00000150764	chr11	+	chr11:112006093:C:T	112006093	112006093	8.13254e-14	0.146722	5.9738e-09	CTRL
ENSG00000204370	chr11	+	chr11:111212150:G:T	111212150	111212150	2.14639e-05	0.0500677	0.0377045	CTRL
ENSG00000149292	chr11	+	chr11:113323446:A:C	113323446	113323446	8.04923e-11	0.113244	2.71131e-06	CTRL
ENSG00000270179	chr11	+	chr11:113322484:C:G	113322484	113322484	2.23379e-06	0.0616921	0.0106006	CTRL
ENSG00000109919	chr11	-	chr11:47652532:A:T	47652532	47652532	1.54019e-05	0.0517751	0.020621	CTRL
ENSG00000109920	chr11	-	chr11:47834562:A:G	47834562	47834562	9.28265e-11	0.11254	2.78214e-06	CTRL
ENSG00000134809	chr11	-	chr11:57559454:C:T	57559454	57559454	8.81707e-62	0.542761	3.61804e-47	CTRL
ENSG00000166793	chr11	-	chr11:57653412:G:A	57653412	57653412	9.45666e-21	0.219857	7.06042e-14	CTRL
ENSG00000156599	chr11	+	chr11:57666650:C:A	57666650	57666650	1.41032e-05	0.0522282	0.0306435	CTRL
ENSG00000156603	chr11	-	chr11:57673674:G:A	57673674	57673674	2.60344e-10	0.107437	7.35854e-06	CTRL
ENSG00000156689	chr11	-	chr11:58887310:C:G	58887310	58887310	5.16782e-07	0.0691829	0.0357506	CTRL
ENSG00000255240	chr11	-	chr11:59019455:T:G	59019455	59019455	2.97096e-06	0.0602295	0.00772049	CTRL
ENSG00000087884	chr11	+	chr11:77840097:AAC:A	77840097	77840099	1.56239e-05	0.0517015	0.0242413	CTRL
ENSG00000149262	chr11	-	chr11:77635916:T:C	77635916	77635916	6.60002e-06	0.0561316	0.0140976	CTRL
ENSG00000151366	chr11	-	chr11:78135660:C:G	78135660	78135660	5.37956e-06	0.0571819	0.0133611	CTRL
ENSG00000246174	chr11	+	chr11:78127992:A:G	78127992	78127992	1.3789e-29	0.304397	5.1445e-22	CTRL
ENSG00000254649	chr11	+	chr11:78283443:A:G	78283443	78283443	1.16463e-06	0.0650285	0.0085532	CTRL
ENSG00000182103	chr11	-	chr11:82785696:A:T	82785696	82785696	1.07704e-23	0.249069	4.80139e-12	CTRL
ENSG00000269939	chr11	-	chr11:83179109:CT:C	83179109	83179110	1.01013e-07	0.0774985	0.00107641	CTRL
ENSG00000171204	chr11	+	chr11:85672618:G:A	85672618	85672618	6.11029e-09	0.0916776	0.000132739	CTRL
ENSG00000245498	chr11	+	chr11:125764164:A:G	125764164	125764164	1.98067e-06	0.0623085	0.0106899	CTRL
ENSG00000154134	chr11	+	chr11:124871876:C:T	124871876	124871876	5.48587e-15	0.159501	1.38525e-09	CTRL
ENSG00000149548	chr11	+	chr11:124954170:C:T	124954170	124954170	2.02465e-10	0.108684	8.39315e-06	CTRL
ENSG00000110060	chr11	-	chr11:125907161:G:A	125907161	125907161	1.33691e-06	0.0643222	0.0100285	CTRL
ENSG00000110074	chr11	+	chr11:126283284:T:C	126283284	126283284	1.43515e-07	0.0757131	0.00179545	CTRL
ENSG00000173113	chr11	-	chr11:64233330:C:T	64233330	64233330	2.00367e-08	0.0856934	0.000205647	CTRL
ENSG00000126432	chr11	+	chr11:64274345:C:T	64274345	64274345	9.28459e-38	0.374564	1.54873e-28	CTRL
ENSG00000236935	chr11	-	chr11:64340005:T:C	64340005	64340005	3.23733e-32	0.327779	3.83762e-24	CTRL
ENSG00000168071	chr11	+	chr11:64358208:G:A	64358208	64358208	3.6835e-06	0.0591264	0.00847848	CTRL
ENSG00000168066	chr11	-	chr11:64776663:C:T	64776663	64776663	3.13389e-07	0.0717354	0.00154204	CTRL
ENSG00000247595	chr11	+	chr11:19162377:T:A	19162377	19162377	1.0404e-05	0.0537925	0.0343871	CTRL
ENSG00000198168	chr11	-	chr11:22829863:A:G	22829863	22829863	1.02729e-09	0.100608	2.50192e-05	CTRL
ENSG00000246225	chr11	+	chr11:22853057:G:A	22853057	22853057	3.40988e-06	0.0595225	0.0133094	CTRL
ENSG00000254456	chr11	+	chr11:25788188:G:A	25788188	25788188	1.54046e-05	0.0517742	0.0464669	CTRL
ENSG00000169519	chr11	+	chr11:28011419:G:T	28011419	28011419	2.12711e-05	0.0501142	0.0356186	CTRL
ENSG00000254532	chr11	-	chr11:30317853:C:T	30317853	30317853	1.4117e-29	0.304304	7.41652e-19	CTRL
ENSG00000152219	chr11	+	chr11:30318815:T:C	30318815	30318815	7.3262e-17	0.179594	2.1876e-11	CTRL
ENSG00000066382	chr11	-	chr11:30578836:G:T	30578836	30578836	1.85628e-06	0.0626409	0.00767607	CTRL
ENSG00000110628	chr11	+	chr11:2903620:T:TC	2903620	2903620	7.40727e-11	0.113654	2.57874e-06	CTRL
ENSG00000110619	chr11	-	chr11:3046876:G:A	3046876	3046876	7.86414e-15	0.157805	1.53188e-09	CTRL
ENSG00000005801	chr11	-	chr11:3365021:C:T	3365021	3365021	7.4958e-17	0.179488	1.02295e-11	CTRL
ENSG00000287312	chr11	+	chr11:3604490:A:G	3604490	3604490	4.26249e-08	0.0818753	0.00451221	CTRL
ENSG00000110713	chr11	-	chr11:4541988:A:G	4541988	4541988	1.65212e-05	0.0514142	0.0495376	CTRL
ENSG00000167333	chr11	-	chr11:4599483:T:C	4599483	4599483	4.24168e-07	0.0701912	0.00481155	CTRL
ENSG00000120437	chr6	+	chr6:159761866:CCGCCCCG:C	159761866	159761873	4.00628e-09	0.0937978	6.5027e-05	CTRL
ENSG00000112531	chr6	+	chr6:163368806:T:C	163368806	163368806	8.34969e-06	0.0549232	0.0369193	CTRL
ENSG00000198818	chr6	-	chr6:166324492:G:A	166324492	166324492	1.03564e-05	0.0538161	0.0432905	CTRL
ENSG00000286760	chr6	+	chr6:166309213:G:A	166309213	166309213	1.50298e-08	0.0871448	0.0002609	CTRL
ENSG00000104714	chr8	-	chr8:688867:T:G	688867	688867	4.16714e-32	0.32682	4.21547e-22	CTRL
ENSG00000182372	chr8	+	chr8:1775028:A:G	1775028	1775028	4.80012e-09	0.0928903	0.000160544	CTRL
ENSG00000282021	chr8	-	chr8:1767881:A:G	1767881	1767881	2.95443e-17	0.183764	1.45483e-09	CTRL
ENSG00000104728	chr8	+	chr8:1859098:C:T	1859098	1859098	9.09107e-07	0.0662959	0.0111171	CTRL
ENSG00000036448	chr8	+	chr8:2134258:G:A	2134258	2134258	3.31207e-25	0.263662	1.57949e-12	CTRL
ENSG00000254319	chr8	-	chr8:2732262:G:C	2732262	2732262	1.94069e-11	0.120239	6.41742e-06	CTRL
ENSG00000253853	chr8	+	chr8:2732262:G:C	2732262	2732262	2.91801e-09	0.0953875	0.000244803	CTRL
ENSG00000248538	chr8	+	chr8:9159101:A:G	9159101	9159101	2.85239e-09	0.0955014	0.000160921	CTRL
ENSG00000173273	chr8	+	chr8:9833388:G:T	9833388	9833388	3.54755e-07	0.0711031	0.0048351	CTRL
ENSG00000175806	chr8	+	chr8:10403411:A:T	10403411	10403411	2.74478e-07	0.0724113	0.00399615	CTRL
ENSG00000229401	chr6	+	chr6:10456877:C:T	10456877	10456877	4.97108e-08	0.0810962	0.00140126	CTRL
ENSG00000111846	chr6	+	chr6:10528561:T:C	10528561	10528561	2.63377e-17	0.184291	1.27022e-11	CTRL
ENSG00000272097	chr6	-	chr6:10741870:C:T	10741870	10741870	2.53409e-08	0.0845067	0.000375589	CTRL
ENSG00000153157	chr6	+	chr6:10887043:C:G	10887043	10887043	1.33209e-26	0.276885	8.96218e-19	CTRL
ENSG00000205269	chr6	+	chr6:11507585:T:A	11507585	11507585	3.79179e-12	0.128211	3.08904e-07	CTRL
ENSG00000111863	chr6	-	chr6:11710321:G:A	11710321	11710321	3.09529e-07	0.0717986	0.00312526	CTRL
ENSG00000112137	chr6	+	chr6:13195838:T:C	13195838	13195838	5.41924e-08	0.0806587	0.00067731	CTRL
ENSG00000145979	chr6	-	chr6:13332235:G:A	13332235	13332235	4.38908e-07	0.0700169	0.00245044	CTRL
ENSG00000272379	chr6	-	chr6:13295270:T:C	13295270	13295270	7.53765e-10	0.102152	1.59461e-05	CTRL
ENSG00000180537	chr6	+	chr6:13949064:A:G	13949064	13949064	7.00905e-25	0.260543	2.65088e-16	CTRL
ENSG00000112305	chr6	+	chr6:70662988:C:G	70662988	70662988	7.19943e-15	0.158221	1.85467e-09	CTRL
ENSG00000119900	chr6	+	chr6:71011742:T:C	71011742	71011742	4.50247e-06	0.0580959	0.0205684	CTRL
ENSG00000185760	chr6	+	chr6:72560339:A:C	72560339	72560339	1.80394e-13	0.142912	3.67967e-08	CTRL
ENSG00000135297	chr6	+	chr6:73349746:A:G	73349746	73349746	1.58939e-05	0.0516133	0.0363681	CTRL
ENSG00000119899	chr6	-	chr6:73561385:G:A	73561385	73561385	4.52593e-11	0.116081	2.3801e-06	CTRL
ENSG00000112701	chr6	+	chr6:75549409:T:C	75549409	75549409	4.08053e-05	0.0467617	0.0484538	CTRL
ENSG00000146243	chr6	+	chr6:78842948:C:CT	78842948	78842948	4.90076e-16	0.170801	3.93732e-10	CTRL
ENSG00000118418	chr6	-	chr6:79419277:G:A	79419277	79419277	1.6647e-06	0.0631991	0.00794197	CTRL
ENSG00000197442	chr6	-	chr6:136761810:A:G	136761810	136761810	1.40164e-05	0.0522599	0.027943	CTRL
ENSG00000112357	chr6	+	chr6:136910533:A:G	136910533	136910533	2.01129e-13	0.142391	1.12765e-08	CTRL
ENSG00000237499	chr6	-	chr6:137569027:C:A	137569027	137569027	2.98301e-06	0.0602087	0.0131016	CTRL
ENSG00000051620	chr6	+	chr6:138398951:C:T	138398951	138398951	7.49073e-24	0.250604	2.65943e-17	CTRL
ENSG00000146386	chr6	+	chr6:139061418:G:A	139061418	139061418	1.01699e-06	0.0657222	0.00575019	CTRL
ENSG00000198502	chr6	-	chr6:32548590:G:A	32548590	32548590	1.10776e-96	0.710151	7.59653e-69	CTRL
ENSG00000196126	chr6	-	chr6:32594034:T:TA	32594034	32594034	4.54648e-36	0.36065	1.7424e-24	CTRL
ENSG00000196735	chr6	+	chr6:32666407:A:G	32666407	32666407	1.44e-70	0.592315	6.75012e-52	CTRL
ENSG00000179344	chr6	-	chr6:32646975:T:G	32646975	32646975	1.10467e-67	0.576666	1.02487e-49	CTRL
ENSG00000237541	chr6	+	chr6:32636679:G:C	32636679	32636679	2.46581e-59	0.527925	8.79204e-40	CTRL
ENSG00000232629	chr6	-	chr6:32756284:A:G	32756284	32756284	4.01265e-07	0.0704745	0.00773109	CTRL
ENSG00000241106	chr6	-	chr6:32829016:G:A	32829016	32829016	1.16625e-15	0.166761	3.09377e-09	CTRL
ENSG00000204267	chr6	-	chr6:32934224:G:A	32934224	32934224	3.56583e-08	0.0827789	0.00326239	CTRL
ENSG00000204261	chr6	+	chr6:32848923:C:A	32848923	32848923	3.23359e-07	0.0715757	0.00610635	CTRL
ENSG00000240065	chr6	+	chr6:32903759:G:A	32903759	32903759	4.09304e-08	0.0820808	0.00531094	CTRL
ENSG00000204252	chr6	-	chr6:33028573:A:T	33028573	33028573	4.4465e-07	0.0699505	0.00704957	CTRL
ENSG00000223865	chr6	+	chr6:33015598:C:T	33015598	33015598	8.54206e-07	0.0666145	0.0133398	CTRL
ENSG00000204248	chr6	-	chr6:33156847:T:G	33156847	33156847	1.35594e-11	0.121995	3.80296e-05	CTRL
ENSG00000232940	chr6	+	chr6:33901844:A:G	33901844	33901844	2.47265e-06	0.0611712	0.0207696	CTRL
ENSG00000231500	chr6	+	chr6:33272092:C:T	33272092	33272092	1.25032e-07	0.0764143	0.00208766	CTRL
ENSG00000235863	chr6	+	chr6:33278741:G:A	33278741	33278741	2.72606e-14	0.151923	2.21667e-08	CTRL
ENSG00000287252	chr6	+	chr6:28390418:C:T	28390418	28390418	9.0171e-09	0.0897198	0.000250034	CTRL
ENSG00000187987	chr6	-	chr6:28444549:C:T	28444549	28444549	2.45702e-11	0.119082	2.39868e-06	CTRL
ENSG00000204713	chr6	-	chr6:28899978:A:G	28899978	28899978	4.10162e-06	0.0585746	0.0183853	CTRL
ENSG00000286511	chr6	+	chr6:108772968:G:A	108772968	108772968	8.71464e-08	0.0782484	0.000512269	CTRL
ENSG00000080546	chr6	-	chr6:109022445:T:C	109022445	109022445	7.50969e-19	0.200427	5.53826e-13	CTRL
ENSG00000183137	chr6	+	chr6:109097867:A:G	109097867	109097867	3.84243e-06	0.0589096	0.0100543	CTRL
ENSG00000155085	chr6	-	chr6:109370985:C:T	109370985	109370985	2.755e-10	0.107157	5.88877e-06	CTRL
ENSG00000203797	chr6	-	chr6:110416044:C:T	110416044	110416044	6.61728e-13	0.136665	1.07394e-07	CTRL
ENSG00000004809	chr6	-	chr6:110476011:C:G	110476011	110476011	2.35468e-19	0.205623	9.15103e-13	CTRL
ENSG00000271789	chr6	+	chr6:111286789:C:T	111286789	111286789	2.57448e-10	0.107493	1.1038e-05	CTRL
ENSG00000272356	chr6	+	chr6:111592059:C:T	111592059	111592059	1.56649e-05	0.051688	0.0428242	CTRL
ENSG00000231889	chr6	+	chr6:111556420:G:A	111556420	111556420	6.86842e-26	0.270165	6.41794e-18	CTRL
ENSG00000112576	chr6	-	chr6:42021980:A:G	42021980	42021980	5.40286e-06	0.0571597	0.0182151	CTRL
ENSG00000137413	chr6	+	chr6:42080256:G:T	42080256	42080256	1.75729e-18	0.196598	5.85758e-13	CTRL
ENSG00000048544	chr6	-	chr6:42191967:A:T	42191967	42191967	4.67424e-10	0.104531	8.11828e-06	CTRL
ENSG00000124587	chr6	-	chr6:42960723:C:T	42960723	42960723	2.0242e-12	0.131259	0.00218577	CTRL
ENSG00000112655	chr6	+	chr6:43140205:G:T	43140205	43140205	4.76921e-06	0.0578004	0.0186986	CTRL
ENSG00000146215	chr6	-	chr6:43378724:C:G	43378724	43378724	8.07352e-09	0.0902762	0.00010274	CTRL
ENSG00000101417	chr20	-	chr20:33739593:T:C	33739593	33739593	3.75783e-06	0.0590239	0.0103577	CTRL
ENSG00000236388	chr20	-	chr20:34470169:CT:C	34470169	34470170	4.7355e-09	0.0929583	6.73187e-05	CTRL
ENSG00000149657	chr20	+	chr20:61687167:C:A	61687167	61687167	3.11089e-06	0.0599934	0.014547	CTRL
ENSG00000130702	chr20	-	chr20:62369316:A:G	62369316	62369316	1.45606e-06	0.063885	0.0078276	CTRL
ENSG00000092758	chr20	+	chr20:62815410:T:G	62815410	62815410	3.29972e-07	0.0714725	0.0027966	CTRL
ENSG00000225978	chr20	+	chr20:62974392:G:A	62974392	62974392	2.82052e-07	0.0722726	0.00266636	CTRL
ENSG00000089063	chr20	-	chr20:5078145:C:T	5078145	5078145	2.47684e-07	0.0729349	0.00227605	CTRL
ENSG00000101290	chr20	+	chr20:5144973:A:G	5144973	5144973	9.74406e-21	0.219725	2.38067e-14	CTRL
ENSG00000125772	chr20	-	chr20:5545467:A:G	5545467	5545467	3.30741e-06	0.0596791	0.0141383	CTRL
ENSG00000125885	chr20	+	chr20:5962264:C:T	5962264	5962264	4.43129e-08	0.0816786	0.000414775	CTRL
ENSG00000182621	chr20	+	chr20:8411615:G:T	8411615	8411615	4.2386e-06	0.0584059	0.0164627	CTRL
ENSG00000132623	chr20	+	chr20:10044303:G:T	10044303	10044303	3.93485e-12	0.128031	1.85197e-07	CTRL
ENSG00000172785	chr9	-	chr9:224976:T:G	224976	224976	9.44414e-11	0.112455	3.85211e-06	CTRL
ENSG00000107099	chr9	+	chr9:398673:A:G	398673	398673	5.92687e-08	0.0802047	0.000815855	CTRL
ENSG00000107104	chr9	+	chr9:510829:T:C	510829	510829	3.23971e-08	0.0832643	0.000550745	CTRL
ENSG00000232104	chr9	+	chr9:3538407:CTT:C	3538407	3538409	1.43833e-10	0.110376	8.33759e-06	CTRL
ENSG00000237359	chr9	+	chr9:3531822:C:CTT	3531822	3531822	7.27401e-07	0.0674362	0.0076055	CTRL
ENSG00000286162	chr9	-	chr9:5607774:A:C	5607774	5607774	4.28448e-17	0.18206	2.24539e-11	CTRL
ENSG00000099219	chr9	-	chr9:5842176:C:A	5842176	5842176	1.29462e-23	0.24829	9.03461e-17	CTRL
ENSG00000101457	chr20	+	chr20:45756750:A:G	45756750	45756750	9.82477e-06	0.054087	0.0354366	CTRL
ENSG00000100979	chr20	-	chr20:46487512:T:G	46487512	46487512	5.76484e-09	0.0919702	0.00099281	CTRL
ENSG00000187147	chr1	+	chr1:44651628:G:A	44651628	44651628	1.21473e-21	0.228815	1.89526e-15	CTRL
ENSG00000135862	chr1	+	chr1:183010425:C:T	183010425	183010425	2.21757e-08	0.085181	0.000236847	CTRL
ENSG00000058085	chr1	+	chr1:182344095:A:G	182344095	182344095	7.15948e-06	0.0557135	0.0261556	CTRL
ENSG00000162704	chr1	-	chr1:183738460:A:C	183738460	183738460	1.52343e-06	0.0636533	0.00700944	CTRL
ENSG00000198756	chr1	-	chr1:183969170:C:A	183969170	183969170	1.44687e-14	0.154925	3.37939e-09	CTRL
ENSG00000116406	chr1	-	chr1:184690976:TA:T	184690976	184690977	2.26219e-07	0.0733967	0.00124715	CTRL
ENSG00000229739	chr1	+	chr1:186576186:T:C	186576186	186576186	2.83944e-09	0.0955243	4.13744e-05	CTRL
ENSG00000230426	chr1	+	chr1:187034667:G:T	187034667	187034667	4.35591e-08	0.0817655	0.000673393	CTRL
ENSG00000122432	chr1	+	chr1:84519490:C:T	84519490	84519490	7.15649e-12	0.125117	7.47519e-07	CTRL
ENSG00000284882	chr1	+	chr1:84595696:T:G	84595696	84595696	7.13646e-07	0.0675338	0.00654624	CTRL
ENSG00000162643	chr1	+	chr1:84996899:C:G	84996899	84996899	3.41142e-08	0.083003	0.00136555	CTRL
ENSG00000223653	chr1	+	chr1:85200473:T:G	85200473	85200473	2.7912e-08	0.0840181	0.000404548	CTRL
ENSG00000236915	chr1	-	chr1:86632788:C:T	86632788	86632788	5.17143e-07	0.0691793	0.00402064	CTRL
ENSG00000261737	chr1	-	chr1:86630149:G:T	86630149	86630149	5.29778e-06	0.0572606	0.0200802	CTRL
ENSG00000065243	chr1	+	chr1:88886128:C:A	88886128	88886128	1.65546e-07	0.0749866	0.000929449	CTRL
ENSG00000137944	chr1	-	chr1:88969840:T:A	88969840	88969840	3.01625e-09	0.0952215	3.6375e-05	CTRL
ENSG00000272750	chr1	-	chr1:222689650:G:T	222689650	222689650	3.18383e-19	0.204274	1.75403e-13	CTRL
ENSG00000228106	chr1	+	chr1:222820750:A:C	222820750	222820750	2.29951e-05	0.0497132	0.0465387	CTRL
ENSG00000143502	chr1	-	chr1:223493362:C:T	223493362	223493362	1.29372e-05	0.052672	0.0332807	CTRL
ENSG00000143753	chr1	+	chr1:224205669:T:C	224205669	224205669	1.41467e-10	0.110458	4.04356e-06	CTRL
ENSG00000143748	chr1	-	chr1:224258831:T:C	224258831	224258831	1.94378e-07	0.0741693	0.00134499	CTRL
ENSG00000272562	chr1	-	chr1:226637640:G:A	226637640	226637640	6.39828e-06	0.0562911	0.025787	CTRL
ENSG00000187010	chr1	+	chr1:25390874:C:G	25390874	25390874	1.4401e-05	0.0521207	0.0378789	CTRL
ENSG00000157978	chr1	+	chr1:25569108:T:C	25569108	25569108	2.14944e-31	0.320552	3.62972e-23	CTRL
ENSG00000117632	chr1	-	chr1:26006534:T:C	26006534	26006534	3.87596e-09	0.0939638	5.29466e-05	CTRL
ENSG00000158006	chr1	-	chr1:25965928:G:C	25965928	25965928	9.16094e-06	0.0544466	0.0217689	CTRL
ENSG00000158022	chr1	-	chr1:26121956:A:G	26121956	26121956	4.99651e-29	0.299322	6.79217e-19	CTRL
ENSG00000142684	chr1	+	chr1:26169879:C:T	26169879	26169879	4.14125e-07	0.0703135	0.00160427	CTRL
ENSG00000158062	chr1	-	chr1:26249541:A:G	26249541	26249541	2.75115e-06	0.0606238	0.00758544	CTRL
ENSG00000198830	chr1	+	chr1:26471414:G:A	26471414	26471414	1.07683e-07	0.0771735	0.000593725	CTRL
ENSG00000160781	chr1	-	chr1:156254935:A:C	156254935	156254935	9.86341e-10	0.100811	1.17793e-05	CTRL
ENSG00000198952	chr1	-	chr1:156255004:C:T	156255004	156255004	6.12943e-06	0.0565116	0.0141236	CTRL
ENSG00000198715	chr1	-	chr1:156344313:T:C	156344313	156344313	1.16822e-15	0.166754	3.90085e-10	CTRL
ENSG00000163468	chr1	-	chr1:156303270:C:T	156303270	156303270	7.77041e-06	0.0552928	0.0161643	CTRL
ENSG00000143297	chr1	-	chr1:157569150:T:C	157569150	157569150	6.11591e-31	0.316527	2.58554e-21	CTRL
ENSG00000160856	chr1	-	chr1:157699488:C:T	157699488	157699488	1.76679e-16	0.175532	7.83838e-11	CTRL
ENSG00000256407	chr1	-	chr1:54141944:C:T	54141944	54141944	2.78226e-11	0.118472	9.36953e-06	CTRL
ENSG00000260971	chr1	-	chr1:56113658:A:G	56113658	56113658	1.10462e-12	0.134191	1.38716e-06	CTRL
ENSG00000162600	chr1	-	chr1:58539534:AT:A	58539534	58539535	1.55614e-11	0.121321	8.08536e-07	CTRL
ENSG00000184292	chr1	-	chr1:58572195:G:A	58572195	58572195	3.82231e-27	0.28196	3.30627e-19	CTRL
ENSG00000117222	chr1	-	chr1:205085278:C:T	205085278	205085278	2.626e-10	0.107394	6.0435e-06	CTRL
ENSG00000133059	chr1	-	chr1:205209481:G:A	205209481	205209481	8.91454e-07	0.0663962	0.00525312	CTRL
ENSG00000286619	chr1	+	chr1:205820154:G:A	205820154	205820154	5.00765e-85	0.662472	1.1285e-70	CTRL
ENSG00000162877	chr1	-	chr1:205813590:A:G	205813590	205813590	1.70583e-17	0.186277	2.36155e-11	CTRL
ENSG00000261000	chr1	+	chr1:206506970:C:T	206506970	206506970	2.25222e-12	0.130741	1.77235e-07	CTRL
ENSG00000197780	chr1	-	chr1:109055830:G:A	109055830	109055830	1.70812e-07	0.0748272	0.00107066	CTRL
ENSG00000116299	chr1	+	chr1:109163771:A:G	109163771	109163771	1.85461e-25	0.266065	4.89964e-18	CTRL
ENSG00000143126	chr1	+	chr1:109241238:G:A	109241238	109241238	2.2958e-06	0.0615517	0.00844835	CTRL
ENSG00000174151	chr1	+	chr1:109484367:G:T	109484367	109484367	2.73304e-07	0.0724332	0.00194039	CTRL
ENSG00000065135	chr1	+	chr1:109571607:T:G	109571607	109571607	3.95933e-13	0.139138	2.84409e-08	CTRL
ENSG00000168765	chr1	+	chr1:109643941:C:T	109643941	109643941	1.87596e-26	0.275487	6.80816e-20	CTRL
ENSG00000213366	chr1	+	chr1:109731286:G:T	109731286	109731286	1.84465e-07	0.0744358	0.0021362	CTRL
ENSG00000134202	chr1	-	chr1:109740350:G:T	109740350	109740350	2.78107e-68	0.579964	1.32367e-55	CTRL
ENSG00000233355	chr1	-	chr1:239661754:G:A	239661754	239661754	1.04749e-12	0.134448	5.7732e-08	CTRL
ENSG00000054277	chr1	-	chr1:241626846:A:G	241626846	241626846	1.54546e-06	0.0635798	0.010296	CTRL
ENSG00000203666	chr1	+	chr1:245038424:C:T	245038424	245038424	1.41345e-25	0.267189	1.70234e-18	CTRL
ENSG00000143198	chr1	+	chr1:165630223:G:A	165630223	165630223	1.76637e-40	0.396339	3.08311e-32	CTRL
ENSG00000143149	chr1	-	chr1:165698544:T:G	165698544	165698544	1.3909e-09	0.0990953	3.02994e-05	CTRL
ENSG00000152382	chr1	-	chr1:167034302:A:C	167034302	167034302	8.14366e-07	0.0668588	0.00485849	CTRL
ENSG00000241666	chr1	-	chr1:167620706:T:C	167620706	167620706	3.76723e-10	0.105603	1.96237e-05	CTRL
ENSG00000198771	chr1	+	chr1:167703572:C:T	167703572	167703572	9.51626e-26	0.268822	2.02112e-18	CTRL
ENSG00000142621	chr1	+	chr1:15341780:G:A	15341780	15341780	3.23701e-11	0.117729	4.36789e-06	CTRL
ENSG00000116138	chr1	+	chr1:15489084:G:A	15489084	15489084	4.6881e-11	0.115908	1.63272e-06	CTRL
ENSG00000197312	chr1	+	chr1:15652822:CA:C	15652822	15652823	1.67848e-12	0.132166	9.06547e-08	CTRL
ENSG00000179743	chr1	-	chr1:15964975:G:A	15964975	15964975	1.7843e-09	0.0978502	3.39149e-05	CTRL
ENSG00000183888	chr1	+	chr1:15902589:C:T	15902589	15902589	1.74561e-05	0.0511311	0.046968	CTRL
ENSG00000142632	chr1	-	chr1:16200034:G:A	16200034	16200034	1.01127e-10	0.112117	2.50025e-06	CTRL
ENSG00000226029	chr1	+	chr1:16460141:G:C	16460141	16460141	3.04867e-11	0.118023	7.92449e-07	CTRL
ENSG00000219481	chr1	-	chr1:16518353:T:C	16518353	16518353	4.52171e-07	0.0698649	0.00221267	CTRL
ENSG00000058453	chr1	+	chr1:16963416:C:T	16963416	16963416	2.26067e-05	0.0498008	0.0427729	CTRL
ENSG00000159377	chr1	+	chr1:151713764:T:G	151713764	151713764	5.67025e-06	0.0569116	0.0121557	CTRL
ENSG00000182134	chr1	-	chr1:151785111:T:C	151785111	151785111	2.75621e-14	0.151871	3.46197e-09	CTRL
ENSG00000203288	chr1	+	chr1:151797274:T:C	151797274	151797274	1.07873e-05	0.0536065	0.0201666	CTRL
ENSG00000159445	chr1	-	chr1:151875650:A:T	151875650	151875650	1.39945e-19	0.207943	2.08788e-13	CTRL
ENSG00000149527	chr1	+	chr1:2420440:C:T	2420440	2420440	2.06024e-14	0.153251	2.06533e-09	CTRL
ENSG00000157873	chr1	+	chr1:2582213:AAAAC:A	2582213	2582217	2.0938e-05	0.0501954	0.0403495	CTRL
ENSG00000157870	chr1	+	chr1:2592284:C:T	2592284	2592284	5.06781e-06	0.0574885	0.0128348	CTRL
ENSG00000215912	chr1	-	chr1:2592284:C:T	2592284	2592284	2.60646e-08	0.0843643	0.000154058	CTRL
ENSG00000162591	chr1	-	chr1:4185943:A:G	4185943	4185943	1.12394e-05	0.0533954	0.034646	CTRL
ENSG00000235169	chr1	+	chr1:3774964:A:G	3774964	3774964	3.39536e-49	0.461167	6.21603e-33	CTRL
ENSG00000236948	chr1	-	chr1:5728064:C:T	5728064	5728064	9.10617e-10	0.10121	4.79099e-05	CTRL
ENSG00000069424	chr1	+	chr1:5900258:C:T	5900258	5900258	1.07362e-08	0.0888409	0.000153046	CTRL
ENSG00000231365	chr1	+	chr1:119057664:C:T	119057664	119057664	6.73668e-09	0.0911869	9.89744e-05	CTRL
ENSG00000092621	chr1	+	chr1:119712747:G:A	119712747	119712747	5.33861e-09	0.0923562	8.81096e-05	CTRL
ENSG00000273136	chr1	+	chr1:121429348:A:G	121429348	121429348	4.88991e-11	0.1157	1.98983e-07	CTRL
ENSG00000226067	chr1	+	chr1:121422747:G:A	121422747	121422747	2.13214e-08	0.0853795	2.95187e-06	CTRL
ENSG00000171943	chr1	+	chr1:121422747:G:A	121422747	121422747	3.65775e-40	0.393848	5.72554e-44	CTRL
ENSG00000230806	chr1	-	chr1:121422747:G:A	121422747	121422747	0.000160144	0.0397269	0.000866192	CTRL
ENSG00000272583	chr1	-	chr1:121422747:G:A	121422747	121422747	0.000112216	0.0415559	0.000551715	CTRL
ENSG00000167065	chr22	-	chr22:30690293:C:T	30690293	30690293	1.20213e-06	0.0648662	0.0064274	CTRL
ENSG00000253352	chr22	+	chr22:30883789:C:A	30883789	30883789	2.17201e-11	0.119687	1.44202e-06	CTRL
ENSG00000075234	chr22	+	chr22:46250265:C:A	46250265	46250265	9.43559e-07	0.0661056	0.00634015	CTRL
ENSG00000100422	chr22	-	chr22:46739308:A:C	46739308	46739308	2.40618e-08	0.0847685	0.000274379	CTRL
ENSG00000260708	chr22	-	chr22:46761324:G:C	46761324	46761324	5.49262e-26	0.271084	3.348e-19	CTRL
ENSG00000278890	chr22	+	chr22:48051882:A:G	48051882	48051882	1.07881e-22	0.239257	2.07341e-15	CTRL
ENSG00000235111	chr22	-	chr22:49650898:A:G	49650898	49650898	6.39467e-26	0.270459	6.74888e-19	CTRL
ENSG00000279494	chr22	+	chr22:50059620:G:C	50059620	50059620	1.30755e-06	0.0644359	0.0140035	CTRL
ENSG00000184164	chr22	+	chr22:49921279:G:C	49921279	49921279	6.86624e-06	0.0559284	0.0345074	CTRL
ENSG00000179588	chr16	+	chr16:88544336:T:C	88544336	88544336	1.00681e-06	0.0657736	0.00578797	CTRL
ENSG00000260630	chr16	+	chr16:88659872:C:A	88659872	88659872	3.90426e-08	0.0823199	0.000487312	CTRL
ENSG00000103335	chr16	-	chr16:88718798:C:T	88718798	88718798	2.6295e-09	0.0959091	4.96699e-05	CTRL
ENSG00000141012	chr16	-	chr16:88812887:T:G	88812887	88812887	8.53231e-11	0.112956	2.95355e-06	CTRL
ENSG00000227811	chr1	+	chr1:111605740:G:T	111605740	111605740	4.79702e-06	0.0577705	0.0293299	CTRL
ENSG00000273483	chr1	-	chr1:112512401:G:A	112512401	112512401	1.08075e-05	0.0535969	0.0395308	CTRL
ENSG00000198799	chr1	+	chr1:113145080:C:T	113145080	113145080	3.67352e-07	0.0709251	0.00153609	CTRL
ENSG00000116793	chr1	-	chr1:113722869:G:A	113722869	113722869	5.39972e-06	0.0571627	0.0150193	CTRL
ENSG00000134242	chr1	-	chr1:113875221:G:A	113875221	113875221	4.13709e-06	0.0585304	0.0134958	CTRL
ENSG00000118655	chr1	+	chr1:113926975:C:T	113926975	113926975	7.50385e-17	0.179483	4.07373e-11	CTRL
ENSG00000131634	chr16	+	chr16:1533633:T:C	1533633	1533633	4.87311e-29	0.299421	9.10816e-22	CTRL
ENSG00000007545	chr16	+	chr16:1753449:A:T	1753449	1753449	6.92811e-06	0.0558823	0.0207696	CTRL
ENSG00000206053	chr16	+	chr16:1776022:G:A	1776022	1776022	7.41775e-06	0.0555314	0.0206192	CTRL
ENSG00000180185	chr16	+	chr16:1839644:C:T	1839644	1839644	7.66717e-10	0.102067	1.24223e-05	CTRL
ENSG00000255198	chr16	+	chr16:1960856:T:A	1960856	1960856	5.44454e-19	0.201871	2.38922e-13	CTRL
ENSG00000127561	chr16	+	chr16:1987107:A:G	1987107	1987107	1.02331e-08	0.0890827	0.000134537	CTRL
ENSG00000260260	chr16	-	chr16:2198228:C:A	2198228	2198228	1.16263e-05	0.0532213	0.0291894	CTRL
ENSG00000184207	chr16	-	chr16:2217876:G:A	2217876	2217876	7.52478e-08	0.0789937	0.000571747	CTRL
ENSG00000167968	chr16	+	chr16:2657812:G:A	2657812	2657812	5.32475e-06	0.0572345	0.0223554	CTRL
ENSG00000261613	chr16	-	chr16:2657812:G:A	2657812	2657812	6.37477e-10	0.102987	4.45103e-05	CTRL
ENSG00000279568	chr16	-	chr16:2665090:C:A	2665090	2665090	4.09436e-06	0.0585837	0.0154388	CTRL
ENSG00000261093	chr16	-	chr16:2655522:T:C	2655522	2655522	8.09094e-09	0.0902654	0.000200987	CTRL
ENSG00000276791	chr16	+	chr16:2777972:A:G	2777972	2777972	3.15985e-06	0.0599133	0.012389	CTRL
ENSG00000230513	chr22	+	chr22:20999039:G:A	20999039	20999039	2.87195e-14	0.151676	3.20615e-09	CTRL
ENSG00000185651	chr22	+	chr22:21563468:G:A	21563468	21563468	2.44925e-24	0.25531	1.15381e-18	CTRL
ENSG00000100023	chr22	+	chr22:21678490:C:T	21678490	21678490	6.94323e-08	0.0794019	0.000328417	CTRL
ENSG00000100034	chr22	-	chr22:21947301:C:G	21947301	21947301	4.87379e-11	0.115716	8.72249e-07	CTRL
ENSG00000274422	chr22	-	chr22:22338716:A:G	22338716	22338716	2.68555e-07	0.0725225	0.00163304	CTRL
ENSG00000286129	chr22	+	chr22:22245293:G:A	22245293	22245293	2.06971e-10	0.108575	3.1161e-06	CTRL
ENSG00000211679	chr22	+	chr22:22921536:G:T	22921536	22921536	6.99298e-11	0.113938	7.39868e-06	CTRL
ENSG00000186716	chr22	+	chr22:23305822:G:A	23305822	23305822	1.36884e-50	0.470878	4.42175e-41	CTRL
ENSG00000272733	chr22	-	chr22:23649233:C:T	23649233	23649233	4.58347e-08	0.0815075	0.000324179	CTRL
ENSG00000189269	chr22	-	chr22:23635860:G:C	23635860	23635860	1.16167e-13	0.145018	6.39902e-09	CTRL
ENSG00000133460	chr22	+	chr22:23860642:G:T	23860642	23860642	1.3e-13	0.14448	9.89788e-09	CTRL
ENSG00000262714	chr16	+	chr16:53373824:A:T	53373824	53373824	3.00791e-08	0.0836399	0.000411049	CTRL
ENSG00000280027	chr16	+	chr16:53385699:C:T	53385699	53385699	3.10288e-09	0.0950795	4.90597e-05	CTRL
ENSG00000103479	chr16	+	chr16:53395863:G:A	53395863	53395863	4.32025e-35	0.35246	1.45518e-26	CTRL
ENSG00000259926	chr16	+	chr16:53422364:T:C	53422364	53422364	1.61994e-06	0.0633387	0.0059252	CTRL
ENSG00000279722	chr16	-	chr16:53440248:T:C	53440248	53440248	3.30397e-14	0.15101	2.58594e-09	CTRL
ENSG00000166971	chr16	-	chr16:53479121:C:T	53479121	53479121	1.63244e-11	0.121087	4.81978e-07	CTRL
ENSG00000274508	chr16	-	chr16:55281421:G:A	55281421	55281421	3.27919e-09	0.0948025	0.00264399	CTRL
ENSG00000260135	chr16	-	chr16:55427847:A:G	55427847	55427847	4.5285e-12	0.127347	8.22082e-06	CTRL
ENSG00000103546	chr16	+	chr16:55706242:A:G	55706242	55706242	1.35861e-05	0.0524203	0.0489993	CTRL
ENSG00000159461	chr16	-	chr16:56397744:A:C	56397744	56397744	2.15619e-09	0.0969029	3.70081e-05	CTRL
ENSG00000125124	chr16	-	chr16:56521876:T:A	56521876	56521876	2.08165e-12	0.131123	9.81481e-08	CTRL
ENSG00000125148	chr16	+	chr16:56664184:A:G	56664184	56664184	1.43029e-06	0.0639764	0.00967157	CTRL
ENSG00000169715	chr16	+	chr16:56663777:C:T	56663777	56663777	4.10686e-06	0.058568	0.0387898	CTRL
ENSG00000198417	chr16	+	chr16:56657000:G:A	56657000	56657000	2.29457e-09	0.0965915	0.000119082	CTRL
ENSG00000159579	chr16	+	chr16:56963639:C:T	56963639	56963639	9.39792e-06	0.0543153	0.0356934	CTRL
ENSG00000221890	chr22	-	chr22:38821996:G:A	38821996	38821996	6.34446e-06	0.0563345	0.0149201	CTRL
ENSG00000239713	chr22	+	chr22:39094963:G:A	39094963	39094963	1.92379e-08	0.0858988	0.00021209	CTRL
ENSG00000100298	chr22	+	chr22:39089207:C:T	39089207	39089207	8.63521e-06	0.0547504	0.0210644	CTRL
ENSG00000100321	chr22	+	chr22:39351775:G:A	39351775	39351775	3.04606e-25	0.264009	1.23702e-18	CTRL
ENSG00000280216	chr22	+	chr22:39345835:G:A	39345835	39345835	4.0739e-18	0.192795	2.74718e-12	CTRL
ENSG00000196236	chr22	+	chr22:40919590:C:T	40919590	40919590	6.01406e-12	0.125965	1.93012e-07	CTRL
ENSG00000100393	chr22	+	chr22:41144930:C:G	41144930	41144930	1.17284e-05	0.0531764	0.0188117	CTRL
ENSG00000100418	chr22	-	chr22:41664913:G:C	41664913	41664913	1.77478e-05	0.0510458	0.0290703	CTRL
ENSG00000167077	chr22	+	chr22:41813918:A:G	41813918	41813918	1.15023e-05	0.0532765	0.0244814	CTRL
ENSG00000168411	chr16	-	chr16:74513798:T:G	74513798	74513798	2.8818e-06	0.0603858	0.0185156	CTRL
ENSG00000184517	chr16	+	chr16:75148249:G:A	75148249	75148249	2.48939e-09	0.0961834	5.44178e-05	CTRL
ENSG00000065457	chr16	-	chr16:75545572:T:G	75545572	75545572	1.202e-14	0.155802	2.1268e-09	CTRL
ENSG00000103111	chr16	+	chr16:77207713:A:G	77207713	77207713	1.64869e-12	0.132253	1.97209e-07	CTRL
ENSG00000140876	chr16	+	chr16:77723244:C:G	77723244	77723244	3.56054e-12	0.128517	8.183e-07	CTRL
ENSG00000186153	chr16	+	chr16:78842030:T:C	78842030	78842030	6.375e-06	0.0563098	0.0489671	CTRL
ENSG00000261537	chr16	+	chr16:78995210:A:C	78995210	78995210	1.74955e-19	0.206948	1.76237e-12	CTRL
ENSG00000285918	chr16	-	chr16:79197015:A:C	79197015	79197015	1.84768e-06	0.0626647	0.0386374	CTRL
ENSG00000260876	chr16	+	chr16:79761031:G:C	79761031	79761031	1.5848e-17	0.186613	3.45938e-09	CTRL
ENSG00000260213	chr16	-	chr16:81025654:C:T	81025654	81025654	1.59521e-07	0.0751752	0.00571018	CTRL
ENSG00000166454	chr16	+	chr16:81045628:C:G	81045628	81045628	1.26301e-07	0.0763629	0.00181741	CTRL
ENSG00000166743	chr16	-	chr16:20662794:T:C	20662794	20662794	1.53715e-06	0.0636074	0.00602499	CTRL
ENSG00000005189	chr16	+	chr16:20915936:G:T	20915936	20915936	2.23968e-05	0.0498488	0.0390627	CTRL
ENSG00000260306	chr16	-	chr16:21726988:G:A	21726988	21726988	8.19269e-08	0.078562	0.00036548	CTRL
ENSG00000185864	chr16	-	chr16:21654543:T:A	21654543	21654543	3.0822e-17	0.18357	7.63129e-12	CTRL
ENSG00000058600	chr16	+	chr16:21673709:C:T	21673709	21673709	1.70813e-05	0.0512427	0.027345	CTRL
ENSG00000286808	chr16	-	chr16:22257205:A:C	22257205	22257205	2.87024e-07	0.0721835	0.000909508	CTRL
ENSG00000103365	chr16	-	chr16:23601054:G:A	23601054	23601054	1.05061e-05	0.0537423	0.0279067	CTRL
ENSG00000166847	chr16	+	chr16:23650318:G:C	23650318	23650318	2.49755e-38	0.379191	3.16767e-30	CTRL
ENSG00000166501	chr16	+	chr16:23853269:T:C	23853269	23853269	3.8413e-15	0.161177	9.17268e-10	CTRL
ENSG00000279554	chr16	+	chr16:24061394:A:AAC	24061394	24061394	8.4397e-07	0.0666761	0.0041843	CTRL
ENSG00000158865	chr16	+	chr16:24777324:T:A	24777324	24777324	5.36856e-27	0.280583	7.74898e-19	CTRL
ENSG00000274925	chr16	+	chr16:25376952:G:A	25376952	25376952	3.06123e-11	0.118003	1.11709e-06	CTRL
ENSG00000102858	chr16	+	chr16:4678526:T:C	4678526	4678526	2.13934e-07	0.0736811	0.00185506	CTRL
ENSG00000103174	chr16	-	chr16:5024951:C:T	5024951	5024951	1.97886e-10	0.108797	7.80939e-06	CTRL
ENSG00000153048	chr16	-	chr16:8798297:A:G	8798297	8798297	1.46952e-07	0.0755928	0.00211525	CTRL
ENSG00000175643	chr16	+	chr16:11336758:G:C	11336758	11336758	4.33706e-21	0.223271	1.00822e-14	CTRL
ENSG00000122299	chr16	-	chr16:11784177:G:T	11784177	11784177	5.67259e-08	0.080427	0.000747334	CTRL
ENSG00000159708	chr16	+	chr16:66444425:G:C	66444425	66444425	1.41806e-05	0.0522	0.027943	CTRL
ENSG00000159713	chr16	-	chr16:67483276:C:T	67483276	67483276	1.08167e-08	0.0888033	0.000128872	CTRL
ENSG00000102977	chr16	-	chr16:67795634:G:A	67795634	67795634	1.02348e-05	0.0538768	0.0126779	CTRL
ENSG00000184939	chr16	+	chr16:68572178:A:G	68572178	68572178	1.3815e-28	0.295289	5.08725e-21	CTRL
ENSG00000275383	chr16	+	chr16:68565765:C:T	68565765	68565765	9.50368e-06	0.0542578	0.0208939	CTRL
ENSG00000062038	chr16	+	chr16:68737469:C:T	68737469	68737469	2.97049e-06	0.0602303	0.0091324	CTRL
ENSG00000102886	chr16	-	chr16:30146201:C:CA	30146201	30146201	5.14635e-05	0.0455673	0.0401274	CTRL
ENSG00000198064	chr16	-	chr16:29664607:C:T	29664607	29664607	1.04928e-05	0.0537488	0.015966	CTRL
ENSG00000005844	chr16	+	chr16:30457059:C:T	30457059	30457059	2.03398e-05	0.0503445	0.0222696	CTRL
ENSG00000197162	chr16	-	chr16:30592200:A:G	30592200	30592200	9.7663e-06	0.0541177	0.0149029	CTRL
ENSG00000156853	chr16	-	chr16:30629229:C:T	30629229	30629229	3.84234e-05	0.0470712	0.0419337	CTRL
ENSG00000099377	chr16	+	chr16:31014320:C:T	31014320	31014320	2.71273e-06	0.0606959	0.00994156	CTRL
ENSG00000232748	chr16	+	chr16:31005649:T:C	31005649	31005649	2.93919e-08	0.0837568	0.000194074	CTRL
ENSG00000167397	chr16	-	chr16:31068513:C:A	31068513	31068513	1.66737e-14	0.154254	3.00741e-09	CTRL
ENSG00000278133	chr16	+	chr16:31142825:G:A	31142825	31142825	4.58754e-12	0.127284	1.49267e-07	CTRL
ENSG00000160209	chr21	+	chr21:43732619:G:A	43732619	43732619	2.48281e-07	0.0729226	0.00163843	CTRL
ENSG00000160213	chr21	-	chr21:43781951:G:A	43781951	43781951	4.20162e-23	0.243287	6.91693e-17	CTRL
ENSG00000215458	chr21	-	chr21:43805783:TTTTTTA:T	43805783	43805789	8.50908e-17	0.178904	5.0953e-11	CTRL
ENSG00000160218	chr21	+	chr21:44074302:G:A	44074302	44074302	1.09282e-50	0.471553	3.01315e-39	CTRL
ENSG00000241945	chr21	+	chr21:44057219:G:A	44057219	44057219	6.81927e-65	0.56096	4.77389e-52	CTRL
ENSG00000160221	chr21	+	chr21:44070803:G:A	44070803	44070803	2.25007e-96	0.708983	1.36639e-78	CTRL
ENSG00000184441	chr21	+	chr21:44303800:T:C	44303800	44303800	1.68858e-05	0.0513019	0.0448632	CTRL
ENSG00000183255	chr21	-	chr21:44843624:A:G	44843624	44843624	6.9141e-07	0.0676956	0.00482251	CTRL
ENSG00000227039	chr21	+	chr21:44929581:C:T	44929581	44929581	2.29988e-07	0.0733125	0.00196388	CTRL
ENSG00000160256	chr21	+	chr21:44951065:G:A	44951065	44951065	3.75815e-11	0.116995	1.36263e-06	CTRL
ENSG00000223768	chr21	+	chr21:45292409:T:C	45292409	45292409	5.51238e-10	0.10371	1.35008e-05	CTRL
ENSG00000182871	chr21	+	chr21:45482059:A:C	45482059	45482059	4.90643e-22	0.232741	1.85382e-15	CTRL
ENSG00000280604	chr21	+	chr21:45892082:A:G	45892082	45892082	8.28071e-07	0.0667734	0.00793503	CTRL
ENSG00000142156	chr21	+	chr21:45981279:G:T	45981279	45981279	5.35146e-06	0.0572088	0.0292788	CTRL
ENSG00000160284	chr21	-	chr21:46320501:T:A	46320501	46320501	5.92102e-06	0.0566893	0.0331371	CTRL
ENSG00000160285	chr21	-	chr21:46194529:A:G	46194529	46194529	1.7385e-05	0.051152	0.0469321	CTRL
ENSG00000215424	chr21	+	chr21:45285240:T:G	45285240	45285240	1.01251e-06	0.0657448	0.00526739	CTRL
ENSG00000239415	chr21	-	chr21:46228958:A:G	46228958	46228958	2.20031e-06	0.0617695	0.0102318	CTRL
ENSG00000182362	chr21	+	chr21:46287238:C:G	46287238	46287238	2.07088e-58	0.522197	1.92725e-45	CTRL
ENSG00000160299	chr21	+	chr21:46421778:C:T	46421778	46421778	1.4592e-05	0.0520529	0.0366476	CTRL
ENSG00000160305	chr21	+	chr21:46540580:T:C	46540580	46540580	4.17605e-08	0.0819791	0.0378419	CTRL
ENSG00000160307	chr21	-	chr21:46543236:A:G	46543236	46543236	4.03858e-21	0.223583	5.11751e-13	CTRL
ENSG00000160310	chr21	+	chr21:46540580:T:C	46540580	46540580	7.09607e-20	0.210962	4.18358e-13	CTRL
ENSG00000286904	chr2	-	chr2:112049512:G:A	112049512	112049512	1.92402e-06	0.0624573	0.00748056	CTRL
ENSG00000286545	chr2	+	chr2:112539265:A:G	112539265	112539265	1.09566e-06	0.0653409	0.00472023	CTRL
ENSG00000125630	chr2	+	chr2:112571945:T:C	112571945	112571945	2.52282e-08	0.0845292	0.000279422	CTRL
ENSG00000125611	chr2	+	chr2:112585522:C:A	112585522	112585522	2.13695e-08	0.0853681	0.000228084	CTRL
ENSG00000237753	chr2	-	chr2:112647131:G:A	112647131	112647131	1.02623e-06	0.0656759	0.00382827	CTRL
ENSG00000125637	chr2	+	chr2:113185893:A:G	113185893	113185893	3.82046e-10	0.105533	1.26435e-05	CTRL
ENSG00000189223	chr2	+	chr2:113231545:A:AG	113231545	113231545	3.3572e-56	0.508219	2.66093e-43	CTRL
ENSG00000125618	chr2	-	chr2:113270855:GA:G	113270855	113270856	4.75987e-08	0.0813162	0.000571747	CTRL
ENSG00000231943	chr2	-	chr2:113695895:A:AT	113695895	113695895	2.62201e-07	0.0726446	0.00403682	CTRL
ENSG00000115091	chr2	+	chr2:113941065:C:T	113941065	113941065	1.91698e-05	0.0506493	0.04268	CTRL
ENSG00000273464	chr21	+	chr21:29461526:A:AT	29461526	29461526	3.32447e-10	0.106224	3.45572e-05	CTRL
ENSG00000156299	chr21	-	chr21:31529141:G:A	31529141	31529141	4.69239e-06	0.0578837	0.0169445	CTRL
ENSG00000261610	chr21	-	chr21:32279179:A:G	32279179	32279179	4.93826e-20	0.212569	3.72402e-12	CTRL
ENSG00000205930	chr21	+	chr21:32778611:G:T	32778611	32778611	5.77631e-10	0.103478	1.27587e-05	CTRL
ENSG00000184221	chr21	+	chr21:33069294:GA:G	33069294	33069295	7.96797e-06	0.0551637	0.0308942	CTRL
ENSG00000159110	chr21	+	chr21:33245980:G:A	33245980	33245980	4.96276e-12	0.126901	4.69986e-07	CTRL
ENSG00000142166	chr21	+	chr21:33331291:C:T	33331291	33331291	9.22061e-10	0.101147	2.2385e-05	CTRL
ENSG00000142188	chr21	-	chr21:33444172:A:G	33444172	33444172	2.65511e-14	0.152048	3.91524e-09	CTRL
ENSG00000205758	chr21	-	chr21:33659497:A:G	33659497	33659497	7.2766e-06	0.0556302	0.0272895	CTRL
ENSG00000205726	chr21	+	chr21:33709502:G:A	33709502	33709502	4.47729e-09	0.0932399	0.000108895	CTRL
ENSG00000237945	chr21	+	chr21:33931656:T:C	33931656	33931656	1.41043e-31	0.322167	4.6448e-24	CTRL
ENSG00000159228	chr21	+	chr21:36077421:A:C	36077421	36077421	2.86173e-12	0.129578	1.71162e-07	CTRL
ENSG00000281404	chr7	+	chr7:30404661:C:T	30404661	30404661	4.91669e-07	0.0694373	0.00456741	CTRL
ENSG00000196295	chr7	-	chr7:30600739:G:T	30600739	30600739	2.86339e-07	0.0721957	0.00232771	CTRL
ENSG00000273014	chr7	+	chr7:32637060:T:C	32637060	32637060	9.38615e-37	0.366328	1.51867e-25	CTRL
ENSG00000281332	chr7	+	chr7:32754051:C:T	32754051	32754051	3.37578e-26	0.273083	2.89085e-18	CTRL
ENSG00000272905	chr7	+	chr7:32634209:C:T	32634209	32634209	4.58887e-09	0.0931163	0.000182804	CTRL
ENSG00000122643	chr7	-	chr7:33041406:T:C	33041406	33041406	3.38427e-42	0.409698	1.32912e-31	CTRL
ENSG00000173852	chr7	-	chr7:35041319:T:G	35041319	35041319	6.37994e-06	0.0563058	0.0228	CTRL
ENSG00000287032	chr7	-	chr7:35525639:C:G	35525639	35525639	2.08995e-06	0.0620332	0.0119561	CTRL
ENSG00000136250	chr7	-	chr7:36724067:C:T	36724067	36724067	4.87951e-12	0.126984	6.84963e-07	CTRL
ENSG00000086289	chr7	+	chr7:37895071:A:G	37895071	37895071	3.48245e-07	0.0711976	0.00412035	CTRL
ENSG00000227191	chr7	-	chr7:38246762:AAC:A	38246762	38246764	4.26856e-11	0.116369	2.90016e-06	CTRL
ENSG00000211687	chr7	-	chr7:38249898:A:C	38249898	38249898	3.50311e-29	0.300726	3.58493e-20	CTRL
ENSG00000211689	chr7	-	chr7:38263884:C:A	38263884	38263884	1.4227e-14	0.155005	1.48309e-08	CTRL
ENSG00000211692	chr7	-	chr7:38252727:A:T	38252727	38252727	5.66467e-07	0.068714	0.00966587	CTRL
ENSG00000184903	chr7	-	chr7:111017481:A:G	111017481	111017481	2.09576e-07	0.0737859	0.0013495	CTRL
ENSG00000006652	chr7	+	chr7:112375907:G:C	112375907	112375907	9.28928e-06	0.0543751	0.027345	CTRL
ENSG00000105971	chr7	+	chr7:116430112:T:C	116430112	116430112	6.01435e-08	0.0801304	0.000466104	CTRL
ENSG00000128534	chr7	+	chr7:118123317:C:T	118123317	118123317	4.59974e-09	0.0931044	4.05433e-05	CTRL
ENSG00000196937	chr7	-	chr7:121332807:A:G	121332807	121332807	1.78963e-20	0.217052	5.23143e-14	CTRL
ENSG00000008311	chr7	-	chr7:122144387:G:A	122144387	122144387	1.4547e-15	0.165729	3.24324e-10	CTRL
ENSG00000146809	chr7	+	chr7:123276243:G:T	123276243	123276243	3.80757e-06	0.0589564	0.0158604	CTRL
ENSG00000106299	chr7	-	chr7:123761639:T:C	123761639	123761639	4.04018e-07	0.0704396	0.00213974	CTRL
ENSG00000272686	chr7	+	chr7:123563613:G:A	123563613	123563613	2.19701e-05	0.0499478	0.0475689	CTRL
ENSG00000279419	chr7	-	chr7:124743775:G:A	124743775	124743775	2.73144e-08	0.0841275	0.000618743	CTRL
ENSG00000279265	chr7	-	chr7:127384605:G:GA	127384605	127384605	2.41368e-06	0.0612949	0.00963176	CTRL
ENSG00000273270	chr7	-	chr7:128626104:G:A	128626104	128626104	2.5322e-11	0.118934	8.183e-07	CTRL
ENSG00000146707	chr7	-	chr7:76576574:G:A	76576574	76576574	1.4627e-06	0.0638617	0.0129601	CTRL
ENSG00000135205	chr7	+	chr7:77191637:A:G	77191637	77191637	8.36708e-22	0.230432	5.91981e-15	CTRL
ENSG00000127947	chr7	+	chr7:77879316:C:T	77879316	77879316	5.57494e-12	0.126335	6.03467e-07	CTRL
ENSG00000135211	chr7	-	chr7:77673079:C:G	77673079	77673079	2.74565e-06	0.0606341	0.0217576	CTRL
ENSG00000006576	chr7	+	chr7:77762364:A:C	77762364	77762364	2.80236e-06	0.0605292	0.0163399	CTRL
ENSG00000234456	chr7	+	chr7:79464265:A:G	79464265	79464265	3.02619e-08	0.0836092	0.000379258	CTRL
ENSG00000127954	chr7	-	chr7:88279073:C:T	88279073	88279073	6.06746e-09	0.091713	0.000104049	CTRL
ENSG00000105793	chr7	+	chr7:90382772:A:T	90382772	90382772	4.22222e-28	0.290831	4.86688e-20	CTRL
ENSG00000058091	chr7	+	chr7:90712998:CT:C	90712998	90712999	1.50084e-05	0.0519082	0.0374168	CTRL
ENSG00000001631	chr7	-	chr7:92391495:AT:A	92391495	92391496	1.46337e-06	0.0638593	0.00425552	CTRL
ENSG00000105810	chr7	-	chr7:92614358:G:A	92614358	92614358	3.19499e-12	0.129043	1.10161e-07	CTRL
ENSG00000002726	chr7	+	chr7:150781297:C:T	150781297	150781297	4.94679e-11	0.115643	2.83827e-05	CTRL
ENSG00000164867	chr7	+	chr7:150815205:G:GA	150815205	150815205	7.59393e-06	0.0554108	0.0322856	CTRL
ENSG00000243836	chr7	+	chr7:151394804:C:T	151394804	151394804	5.46305e-06	0.0571028	0.0233318	CTRL
ENSG00000106617	chr7	-	chr7:151877180:G:A	151877180	151877180	5.92702e-07	0.0684827	0.00354959	CTRL
ENSG00000261455	chr7	+	chr7:152465124:A:C	152465124	152465124	1.94033e-15	0.164381	3.12915e-10	CTRL
ENSG00000196584	chr7	-	chr7:152684122:C:T	152684122	152684122	2.54032e-09	0.096082	0.00108676	CTRL
ENSG00000273117	chr7	-	chr7:155295364:T:A	155295364	155295364	4.682e-14	0.149353	3.27571e-09	CTRL
ENSG00000218672	chr7	+	chr7:155392581:G:A	155392581	155392581	9.07422e-06	0.0544955	0.0418137	CTRL
ENSG00000146909	chr7	+	chr7:156933898:C:T	156933898	156933898	2.263e-06	0.0616254	0.0113284	CTRL
ENSG00000155093	chr7	-	chr7:157496990:C:T	157496990	157496990	9.32703e-13	0.135008	3.64444e-06	CTRL
ENSG00000146918	chr7	-	chr7:158685999:C:T	158685999	158685999	1.49369e-30	0.313072	1.873e-16	CTRL
ENSG00000117868	chr7	-	chr7:158741294:A:C	158741294	158741294	8.92848e-14	0.146276	1.14384e-08	CTRL
ENSG00000126870	chr7	+	chr7:158857712:A:G	158857712	158857712	1.392e-06	0.0641154	0.00661433	CTRL
ENSG00000231419	chr7	+	chr7:159012046:T:C	159012046	159012046	8.66668e-09	0.0899194	0.000143359	CTRL
ENSG00000106018	chr7	-	chr7:159154412:T:C	159154412	159154412	7.89834e-06	0.0552088	0.0199714	CTRL
ENSG00000122674	chr7	+	chr7:6831004:G:A	6831004	6831004	7.40479e-34	0.341977	6.18602e-26	CTRL
ENSG00000122512	chr7	-	chr7:6031646:A:G	6031646	6031646	4.34256e-21	0.223266	1.67362e-14	CTRL
ENSG00000008256	chr7	-	chr7:6285288:TC:T	6285288	6285289	1.97713e-05	0.0504904	0.0444172	CTRL
ENSG00000164535	chr7	-	chr7:6415415:G:A	6415415	6415415	3.05803e-10	0.106639	1.17846e-05	CTRL
ENSG00000146574	chr7	-	chr7:6831004:G:A	6831004	6831004	7.59265e-59	0.524906	1.77723e-47	CTRL
ENSG00000106392	chr7	+	chr7:7186061:AT:A	7186061	7186062	1.10583e-08	0.088692	0.00023401	CTRL
ENSG00000106399	chr7	-	chr7:7724014:G:A	7724014	7724014	4.41204e-06	0.0582	0.0254601	CTRL
ENSG00000146530	chr7	-	chr7:12414182:A:G	12414182	12414182	9.97889e-31	0.314635	3.48134e-21	CTRL
ENSG00000187546	chr7	-	chr7:15425849:G:C	15425849	15425849	2.25088e-09	0.0966878	0.00023034	CTRL
ENSG00000221838	chr7	+	chr7:100073252:G:C	100073252	100073252	2.97182e-08	0.0837009	0.000280799	CTRL
ENSG00000146826	chr7	-	chr7:100135692:C:T	100135692	100135692	1.04784e-05	0.0537559	0.019529	CTRL
ENSG00000272752	chr7	+	chr7:100308677:C:T	100308677	100308677	7.39682e-22	0.230966	1.24135e-14	CTRL
ENSG00000121716	chr7	+	chr7:100355205:C:T	100355205	100355205	1.13593e-74	0.613584	4.38468e-58	CTRL
ENSG00000106384	chr7	-	chr7:101184477:T:A	101184477	101184477	7.97818e-07	0.0669637	0.00578461	CTRL
ENSG00000232445	chr7	+	chr7:101215953:G:A	101215953	101215953	4.35533e-08	0.0817662	0.00151766	CTRL
ENSG00000160963	chr7	+	chr7:101366667:A:G	101366667	101366667	6.55645e-11	0.114256	1.33405e-05	CTRL
ENSG00000160991	chr7	+	chr7:102442785:A:G	102442785	102442785	2.53862e-10	0.107562	5.60988e-06	CTRL
ENSG00000161036	chr7	+	chr7:102461517:T:C	102461517	102461517	6.67999e-06	0.0560697	0.0186986	CTRL
ENSG00000146674	chr7	-	chr7:45937574:C:T	45937574	45937574	6.8506e-08	0.07947	0.000644741	CTRL
ENSG00000229628	chr7	+	chr7:45926196:A:G	45926196	45926196	1.46389e-06	0.0638575	0.00888512	CTRL
ENSG00000231681	chr7	-	chr7:50503190:C:T	50503190	50503190	2.44225e-12	0.130348	4.36789e-06	CTRL
ENSG00000185811	chr7	+	chr7:50389939:G:T	50389939	50389939	4.33802e-10	0.104902	1.27587e-05	CTRL
ENSG00000132436	chr7	-	chr7:50421340:C:T	50421340	50421340	1.80719e-12	0.131808	1.16153e-07	CTRL
ENSG00000178665	chr7	+	chr7:56221302:CA:C	56221302	56221303	6.68383e-07	0.0678687	0.00330884	CTRL
ENSG00000129103	chr7	+	chr7:56032569:A:G	56032569	56032569	9.56441e-06	0.0542251	0.023095	CTRL
ENSG00000106153	chr7	-	chr7:56173189:A:G	56173189	56173189	4.31057e-14	0.149746	9.30359e-09	CTRL
ENSG00000234444	chr7	+	chr7:64311783:G:A	64311783	64311783	2.46283e-06	0.0611916	0.00556727	CTRL
ENSG00000196715	chr7	+	chr7:66632346:T:G	66632346	66632346	1.92566e-09	0.0974688	1.43856e-05	CTRL
ENSG00000169919	chr7	-	chr7:66773096:C:T	66773096	66773096	2.21479e-05	0.0499063	0.0188485	CTRL
ENSG00000126522	chr7	+	chr7:66858513:T:C	66858513	66858513	6.63117e-05	0.0442627	0.0409827	CTRL
ENSG00000155561	chr7	+	chr7:135747909:G:A	135747909	135747909	7.6423e-06	0.0553782	0.0259037	CTRL
ENSG00000243317	chr7	+	chr7:135671135:C:T	135671135	135671135	6.42405e-15	0.158758	2.35404e-09	CTRL
ENSG00000273219	chr7	+	chr7:135672728:A:C	135672728	135672728	2.43681e-08	0.0847045	0.000393795	CTRL
ENSG00000232053	chr7	+	chr7:136243695:G:A	136243695	136243695	6.80288e-06	0.0559761	0.0263298	CTRL
ENSG00000157800	chr7	-	chr7:140350218:G:A	140350218	140350218	6.62762e-06	0.0561102	0.0183853	CTRL
ENSG00000228775	chr7	-	chr7:141756392:A:C	141756392	141756392	9.95329e-27	0.278073	7.45827e-20	CTRL
ENSG00000211753	chr7	+	chr7:142716955:G:A	142716955	142716955	1.98255e-24	0.256197	1.72505e-16	CTRL
ENSG00000211751	chr7	+	chr7:142798609:C:A	142798609	142798609	3.27739e-13	0.140047	1.37435e-08	CTRL
ENSG00000106123	chr7	+	chr7:142833095:T:C	142833095	142833095	1.48504e-05	0.0519626	0.022392	CTRL
ENSG00000286569	chr7	-	chr7:142314388:C:T	142314388	142314388	1.06245e-05	0.0536847	0.0205559	CTRL
ENSG00000197448	chr7	+	chr7:143300533:T:C	143300533	143300533	4.17604e-06	0.0584823	0.00786509	CTRL
ENSG00000170074	chr5	-	chr5:177711297:A:G	177711297	177711297	6.79506e-10	0.102669	2.06519e-05	CTRL
ENSG00000249109	chr5	+	chr5:177711297:A:G	177711297	177711297	1.86363e-12	0.131659	6.51883e-07	CTRL
ENSG00000169131	chr5	-	chr5:178670048:G:A	178670048	178670048	2.11425e-13	0.142151	2.29959e-08	CTRL
ENSG00000234284	chr5	+	chr5:179024931:C:T	179024931	179024931	3.15194e-13	0.140235	2.86195e-08	CTRL
ENSG00000087116	chr5	-	chr5:179329556:T:C	179329556	179329556	8.4961e-06	0.0548339	0.0488517	CTRL
ENSG00000113300	chr5	+	chr5:180492225:C:T	180492225	180492225	1.55714e-21	0.227736	2.32316e-15	CTRL
ENSG00000161055	chr5	-	chr5:180536171:AT:A	180536171	180536172	2.12171e-72	0.601951	1.92486e-53	CTRL
ENSG00000037280	chr5	-	chr5:180536171:AT:A	180536171	180536172	2.75637e-09	0.095673	4.08487e-05	CTRL
ENSG00000280161	chr5	+	chr5:180813026:T:C	180813026	180813026	1.49372e-05	0.0519327	0.0380585	CTRL
ENSG00000113303	chr5	+	chr5:181003797:T:C	181003797	181003797	2.45285e-13	0.141439	7.44765e-08	CTRL
ENSG00000168903	chr5	+	chr5:181003797:T:C	181003797	181003797	3.24e-60	0.533324	2.22226e-46	CTRL
ENSG00000165810	chr5	+	chr5:181025560:T:C	181025560	181025560	1.48911e-24	0.257395	2.01726e-17	CTRL
ENSG00000146054	chr5	-	chr5:181199030:G:A	181199030	181199030	1.30471e-09	0.0994149	1.51769e-05	CTRL
ENSG00000250900	chr5	+	chr5:181153609:C:T	181153609	181153609	5.19109e-07	0.06916	0.00532284	CTRL
ENSG00000204628	chr5	-	chr5:181236700:G:A	181236700	181236700	1.60262e-10	0.109841	2.62984e-06	CTRL
ENSG00000183718	chr5	-	chr5:181242370:A:G	181242370	181242370	5.52311e-21	0.222214	3.297e-15	CTRL
ENSG00000248275	chr5	+	chr5:181263936:G:A	181263936	181263936	1.21092e-31	0.322751	2.84416e-24	CTRL
ENSG00000126246	chr19	-	chr19:35726909:G:A	35726909	35726909	1.91544e-94	0.70155	7.65634e-75	CTRL
ENSG00000205138	chr19	+	chr19:35198860:C:T	35198860	35198860	8.0685e-06	0.0550993	0.0223181	CTRL
ENSG00000105270	chr19	-	chr19:36069583:C:T	36069583	36069583	1.24773e-09	0.0996379	3.11981e-05	CTRL
ENSG00000161277	chr19	-	chr19:36033380:T:C	36033380	36033380	4.85657e-07	0.0695001	0.00262153	CTRL
ENSG00000105254	chr19	+	chr19:36114973:G:T	36114973	36114973	1.08015e-07	0.0771579	0.000800993	CTRL
ENSG00000267053	chr19	+	chr19:36385941:A:C	36385941	36385941	1.92003e-05	0.0506411	0.043224	CTRL
ENSG00000232677	chr19	-	chr19:36406789:T:C	36406789	36406789	2.41736e-09	0.0963305	4.43891e-05	CTRL
ENSG00000181007	chr19	-	chr19:36365657:T:A	36365657	36365657	9.96738e-08	0.0775663	0.000687049	CTRL
ENSG00000186017	chr19	-	chr19:36526731:C:T	36526731	36526731	5.04111e-10	0.104155	8.63988e-06	CTRL
ENSG00000254004	chr19	-	chr19:36512705:A:T	36512705	36512705	1.24808e-19	0.208453	1.56818e-13	CTRL
ENSG00000112977	chr5	-	chr5:10737302:C:T	10737302	10737302	8.75852e-06	0.0546775	0.0358964	CTRL
ENSG00000038382	chr5	+	chr5:14144645:G:A	14144645	14144645	1.51985e-05	0.0518435	0.0399424	CTRL
ENSG00000173545	chr5	-	chr5:16862310:T:C	16862310	16862310	4.21105e-06	0.0584394	0.0139858	CTRL
ENSG00000154153	chr5	-	chr5:16628402:T:C	16628402	16628402	1.16637e-07	0.0767676	0.000893044	CTRL
ENSG00000286961	chr5	+	chr5:21853353:C:T	21853353	21853353	4.73787e-06	0.0578342	0.0160777	CTRL
ENSG00000113407	chr5	+	chr5:33452986:G:A	33452986	33452986	7.64545e-10	0.102081	1.49136e-05	CTRL
ENSG00000039560	chr5	+	chr5:34742966:G:A	34742966	34742966	4.80422e-09	0.092886	7.97132e-05	CTRL
ENSG00000113494	chr5	-	chr5:35306585:T:C	35306585	35306585	1.7228e-10	0.109483	2.33264e-05	CTRL
ENSG00000152582	chr5	+	chr5:35732449:G:A	35732449	35732449	5.13286e-06	0.057423	0.0219994	CTRL
ENSG00000234290	chr5	-	chr5:132480836:C:A	132480836	132480836	1.81452e-08	0.0861941	0.000236381	CTRL
ENSG00000125347	chr5	-	chr5:132478399:C:G	132478399	132478399	4.88995e-07	0.0694652	0.0044929	CTRL
ENSG00000164403	chr5	-	chr5:133019455:C:T	133019455	133019455	4.45949e-07	0.0699356	0.00268265	CTRL
ENSG00000113558	chr5	-	chr5:134244203:C:G	134244203	134244203	1.47683e-06	0.0638125	0.00810393	CTRL
ENSG00000164615	chr5	+	chr5:134741122:G:A	134741122	134741122	2.15297e-10	0.108379	5.56606e-06	CTRL
ENSG00000113658	chr5	+	chr5:136158171:C:A	136158171	136158171	1.64966e-26	0.276013	4.26968e-19	CTRL
ENSG00000055163	chr5	+	chr5:157440838:A:G	157440838	157440838	1.9725e-06	0.0623297	0.0116609	CTRL
ENSG00000172548	chr5	+	chr5:157509541:G:T	157509541	157509541	2.31631e-06	0.0615061	0.0174189	CTRL
ENSG00000072571	chr5	+	chr5:163431614:A:T	163431614	163431614	7.54191e-07	0.0672513	0.00387519	CTRL
ENSG00000188573	chr5	+	chr5:168478725:C:T	168478725	168478725	1.77181e-11	0.120685	1.32613e-05	CTRL
ENSG00000040275	chr5	+	chr5:169593844:C:T	169593844	169593844	1.97748e-06	0.0623168	0.0134719	CTRL
ENSG00000043462	chr5	-	chr5:170259003:T:C	170259003	170259003	5.4893e-06	0.0570782	0.0290985	CTRL
ENSG00000168246	chr5	-	chr5:172170332:C:T	172170332	172170332	3.93188e-06	0.0587915	0.0193551	CTRL
ENSG00000164331	chr5	-	chr5:73580294:T:C	73580294	73580294	1.17654e-17	0.187973	3.83235e-12	CTRL
ENSG00000171617	chr5	-	chr5:74643440:T:C	74643440	74643440	2.98997e-35	0.353806	1.66865e-26	CTRL
ENSG00000164346	chr5	+	chr5:74715991:T:G	74715991	74715991	1.64309e-32	0.33035	1.60521e-23	CTRL
ENSG00000152359	chr5	-	chr5:75698988:G:A	75698988	75698988	1.00729e-06	0.0657712	0.00435259	CTRL
ENSG00000181104	chr5	+	chr5:76742063:C:T	76742063	76742063	1.58706e-07	0.0752013	0.00131734	CTRL
ENSG00000164251	chr5	+	chr5:76811974:A:G	76811974	76811974	4.22755e-08	0.081917	0.000568731	CTRL
ENSG00000113231	chr5	+	chr5:77578269:C:G	77578269	77578269	3.56817e-09	0.0943789	7.92515e-05	CTRL
ENSG00000164253	chr5	-	chr5:77545217:G:C	77545217	77545217	4.86828e-11	0.115722	1.9746e-06	CTRL
ENSG00000085365	chr5	+	chr5:78434525:T:C	78434525	78434525	3.98368e-07	0.0705115	0.00225762	CTRL
ENSG00000152380	chr5	+	chr5:80657762:T:C	80657762	80657762	2.3145e-06	0.0615101	0.0131477	CTRL
ENSG00000113318	chr5	+	chr5:80619970:T:C	80619970	80619970	2.30882e-19	0.20571	6.01684e-13	CTRL
ENSG00000251450	chr5	-	chr5:80956715:C:A	80956715	80956715	9.46408e-09	0.0894762	0.000293428	CTRL
ENSG00000113319	chr5	+	chr5:80982322:C:T	80982322	80982322	2.90825e-14	0.151616	6.42091e-09	CTRL
ENSG00000247572	chr5	-	chr5:81299190:CA:C	81299190	81299191	1.54523e-14	0.154614	4.04653e-09	CTRL
ENSG00000249203	chr5	-	chr5:44504701:T:C	44504701	44504701	1.26136e-41	0.405287	8.99538e-29	CTRL
ENSG00000272335	chr5	+	chr5:44872070:G:A	44872070	44872070	1.03654e-12	0.134498	4.73497e-08	CTRL
ENSG00000151883	chr5	+	chr5:50656385:G:C	50656385	50656385	1.88201e-07	0.0743337	0.000903275	CTRL
ENSG00000213949	chr5	+	chr5:52798802:C:A	52798802	52798802	2.22479e-16	0.174465	4.75421e-10	CTRL
ENSG00000164171	chr5	+	chr5:52998212:G:A	52998212	52998212	8.74173e-06	0.0546874	0.0338887	CTRL
ENSG00000134363	chr5	+	chr5:53330121:C:A	53330121	53330121	4.66311e-19	0.202566	1.66762e-09	CTRL
ENSG00000178996	chr5	+	chr5:54517633:G:C	54517633	54517633	9.69624e-09	0.0893541	0.000208934	CTRL
ENSG00000287367	chr5	+	chr5:54734072:G:A	54734072	54734072	1.35332e-10	0.110678	1.07738e-05	CTRL
ENSG00000164512	chr5	-	chr5:56142753:C:A	56142753	56142753	2.16674e-08	0.0852981	0.000287872	CTRL
ENSG00000095015	chr5	+	chr5:56878625:A:G	56878625	56878625	5.263e-06	0.0572944	0.0217996	CTRL
ENSG00000155542	chr5	+	chr5:56930997:CT:C	56930997	56930998	3.00843e-19	0.204528	2.34496e-13	CTRL
ENSG00000271828	chr5	+	chr5:56816871:C:T	56816871	56816871	7.59408e-07	0.067216	0.00634015	CTRL
ENSG00000249436	chr5	+	chr5:57636200:G:T	57636200	57636200	3.34333e-06	0.0596237	0.0301717	CTRL
ENSG00000175857	chr5	+	chr5:58488074:A:C	58488074	58488074	6.70477e-07	0.0678527	0.00794328	CTRL
ENSG00000131504	chr5	-	chr5:141515918:A:T	141515918	141515918	6.23872e-11	0.1145	2.02856e-06	CTRL
ENSG00000131507	chr5	+	chr5:142066738:A:G	142066738	142066738	1.08005e-07	0.0771584	0.00109844	CTRL
ENSG00000145817	chr5	-	chr5:144170653:G:T	144170653	144170653	5.21203e-06	0.0573444	0.015883	CTRL
ENSG00000251031	chr5	-	chr5:144019599:A:G	144019599	144019599	2.06116e-05	0.0502762	0.0494716	CTRL
ENSG00000133706	chr5	-	chr5:146074364:G:A	146074364	146074364	6.61952e-10	0.102799	1.04585e-05	CTRL
ENSG00000164265	chr5	+	chr5:147906076:C:T	147906076	147906076	2.32275e-06	0.0614918	0.0103042	CTRL
ENSG00000133710	chr5	+	chr5:148098626:T:G	148098626	148098626	6.44179e-07	0.0680572	0.00337322	CTRL
ENSG00000253297	chr5	-	chr5:149166004:T:C	149166004	149166004	3.50153e-06	0.0593864	0.0310057	CTRL
ENSG00000153113	chr5	+	chr5:96655165:G:A	96655165	96655165	4.80413e-39	0.384953	1.23765e-29	CTRL
ENSG00000249180	chr5	-	chr5:96749072:C:A	96749072	96749072	5.40676e-07	0.0689521	0.00353182	CTRL
ENSG00000164307	chr5	-	chr5:96796640:T:C	96796640	96796640	7.98285e-13	0.13576	5.97311e-08	CTRL
ENSG00000272109	chr5	+	chr5:96703327:C:T	96703327	96703327	3.28305e-07	0.0714983	0.00267081	CTRL
ENSG00000164308	chr5	+	chr5:96916885:T:C	96916885	96916885	6.04119e-106	0.7432	1.48099e-86	CTRL
ENSG00000286828	chr5	+	chr5:97156620:G:A	97156620	97156620	4.35732e-27	0.281429	8.98747e-19	CTRL
ENSG00000250331	chr5	+	chr5:97182789:G:C	97182789	97182789	4.55747e-18	0.192286	2.48531e-11	CTRL
ENSG00000174136	chr5	+	chr5:98776243:A:T	98776243	98776243	2.54771e-05	0.0491857	0.0479886	CTRL
ENSG00000248489	chr5	+	chr5:98984339:T:C	98984339	98984339	4.85161e-12	0.127011	6.98401e-07	CTRL
ENSG00000247877	chr5	-	chr5:99973305:C:G	99973305	99973305	7.17638e-07	0.0675052	0.00408615	CTRL
ENSG00000173930	chr5	-	chr5:102830370:C:T	102830370	102830370	6.10653e-06	0.0565309	0.015568	CTRL
ENSG00000247402	chr5	+	chr5:102607199:T:G	102607199	102607199	1.14048e-05	0.0533203	0.0293823	CTRL
ENSG00000145730	chr5	+	chr5:102782681:C:T	102782681	102782681	5.71401e-21	0.222065	1.02843e-14	CTRL
ENSG00000145725	chr5	+	chr5:103079821:G:A	103079821	103079821	1.0675e-28	0.296313	6.56264e-21	CTRL
ENSG00000112874	chr5	-	chr5:103564332:A:G	103564332	103564332	2.89646e-22	0.235015	1.88355e-15	CTRL
ENSG00000145743	chr5	-	chr5:108169429:T:G	108169429	108169429	1.0589e-05	0.0537019	0.0392925	CTRL
ENSG00000249476	chr5	-	chr5:109405436:C:T	109405436	109405436	9.66635e-12	0.12365	6.7112e-07	CTRL
ENSG00000198961	chr5	-	chr5:109323197:T:G	109323197	109323197	1.40405e-06	0.0640713	0.00977837	CTRL
ENSG00000152495	chr5	+	chr5:111232760:T:C	111232760	111232760	3.95548e-06	0.0587608	0.0150795	CTRL
ENSG00000129595	chr5	-	chr5:112533747:C:T	112533747	112533747	1.35137e-09	0.0992393	5.1471e-05	CTRL
ENSG00000172795	chr5	+	chr5:113002262:G:A	113002262	113002262	5.41571e-13	0.137631	1.34855e-07	CTRL
ENSG00000047188	chr5	+	chr5:113624024:G:A	113624024	113624024	5.37861e-07	0.0689787	0.00456753	CTRL
ENSG00000164219	chr5	-	chr5:115232170:G:C	115232170	115232170	8.96883e-06	0.0545556	0.03517	CTRL
ENSG00000129596	chr5	-	chr5:115792843:G:A	115792843	115792843	2.33489e-14	0.152658	2.56133e-08	CTRL
ENSG00000170917	chr4	-	chr4:123089701:C:T	123089701	123089701	1.23173e-06	0.0647417	0.00490928	CTRL
ENSG00000145375	chr4	+	chr4:123286878:T:C	123286878	123286878	5.11637e-14	0.148931	9.84338e-09	CTRL
ENSG00000251526	chr4	+	chr4:123932376:A:C	123932376	123932376	2.67079e-08	0.0842411	0.000759662	CTRL
ENSG00000138709	chr4	+	chr4:128117330:T:C	128117330	128117330	1.07844e-05	0.0536079	0.0201222	CTRL
ENSG00000172007	chr4	+	chr4:139283183:A:C	139283183	139283183	5.02667e-07	0.0693243	0.00447346	CTRL
ENSG00000085871	chr4	+	chr4:139671512:C:T	139671512	139671512	6.50975e-08	0.0797289	0.000520555	CTRL
ENSG00000164930	chr8	+	chr8:103304783:A:G	103304783	103304783	4.06863e-07	0.0704038	0.0031849	CTRL
ENSG00000147650	chr8	-	chr8:104590410:TA:T	104590410	104590411	2.63389e-07	0.0726216	0.00196517	CTRL
ENSG00000154188	chr8	-	chr8:107674493:C:G	107674493	107674493	2.5452e-08	0.0844846	0.000457338	CTRL
ENSG00000104412	chr8	+	chr8:108450922:C:T	108450922	108450922	7.94914e-08	0.0787152	0.0008766	CTRL
ENSG00000120526	chr8	-	chr8:109214443:T:A	109214443	109214443	5.1951e-10	0.104005	9.50736e-06	CTRL
ENSG00000205038	chr8	+	chr8:109512755:G:A	109512755	109512755	6.61932e-24	0.251126	1.02351e-16	CTRL
ENSG00000177570	chr8	-	chr8:118626538:T:C	118626538	118626538	1.36956e-32	0.331038	2.17092e-23	CTRL
ENSG00000151718	chr4	+	chr4:183771236:C:T	183771236	183771236	1.18977e-05	0.0531027	0.0402431	CTRL
ENSG00000173320	chr4	+	chr4:183992354:G:A	183992354	183992354	1.19283e-06	0.064906	0.00904418	CTRL
ENSG00000151725	chr4	-	chr4:184683626:G:T	184683626	184683626	5.05063e-06	0.057506	0.021486	CTRL
ENSG00000164323	chr4	-	chr4:185237635:C:T	185237635	185237635	2.5938e-07	0.0726997	0.00297939	CTRL
ENSG00000109762	chr4	+	chr4:185263961:A:G	185263961	185263961	7.19473e-06	0.0556883	0.0313125	CTRL
ENSG00000109775	chr4	-	chr4:185413130:T:C	185413130	185413130	5.10054e-06	0.0574554	0.0231185	CTRL
ENSG00000145476	chr4	+	chr4:186201165:T:G	186201165	186201165	1.80352e-14	0.153882	1.53609e-09	CTRL
ENSG00000164344	chr4	+	chr4:186178455:G:A	186178455	186178455	5.58855e-07	0.0687831	0.00541592	CTRL
ENSG00000141699	chr17	-	chr17:42635746:C:G	42635746	42635746	9.53978e-10	0.100978	1.04624e-05	CTRL
ENSG00000178209	chr8	-	chr8:143957097:G:A	143957097	143957097	1.1993e-22	0.238804	5.60085e-16	CTRL
ENSG00000179526	chr8	-	chr8:144132233:G:A	144132233	144132233	1.68563e-05	0.0513109	0.0333789	CTRL
ENSG00000261587	chr8	-	chr8:144354636:G:A	144354636	144354636	2.90967e-05	0.0485021	0.0481455	CTRL
ENSG00000071894	chr8	-	chr8:144396341:G:A	144396341	144396341	1.18408e-20	0.218869	1.85778e-14	CTRL
ENSG00000147804	chr8	-	chr8:144404832:G:A	144404832	144404832	1.49154e-05	0.0519402	0.0228347	CTRL
ENSG00000160948	chr8	-	chr8:144413427:C:A	144413427	144413427	2.54925e-08	0.0844765	0.000155869	CTRL
ENSG00000160949	chr8	-	chr8:144439746:T:C	144439746	144439746	7.81087e-09	0.0904427	6.89731e-05	CTRL
ENSG00000160972	chr8	+	chr8:144504344:C:A	144504344	144504344	2.47214e-06	0.0611722	0.00614191	CTRL
ENSG00000160959	chr8	+	chr8:144654498:T:C	144654498	144654498	5.91581e-06	0.0566939	0.00967157	CTRL
ENSG00000161016	chr8	-	chr8:144783791:T:C	144783791	144783791	2.00966e-07	0.0739996	0.00056604	CTRL
ENSG00000197363	chr8	+	chr8:144763807:C:T	144763807	144763807	7.48911e-06	0.0554822	0.00754454	CTRL
ENSG00000122863	chr10	+	chr10:71987567:T:A	71987567	71987567	9.49268e-07	0.0660748	0.00966425	CTRL
ENSG00000272988	chr10	-	chr10:72032678:T:C	72032678	72032678	1.52439e-05	0.0518281	0.0489619	CTRL
ENSG00000107742	chr10	-	chr10:72063982:C:T	72063982	72063982	1.15825e-07	0.0768031	0.000978624	CTRL
ENSG00000279088	chr10	-	chr10:73765044:C:A	73765044	73765044	2.921e-22	0.234978	1.94411e-15	CTRL
ENSG00000035403	chr10	+	chr10:74217185:C:T	74217185	74217185	3.62605e-44	0.42466	3.58431e-33	CTRL
ENSG00000156110	chr10	+	chr10:74081698:G:A	74081698	74081698	3.76117e-24	0.253507	5.2872e-17	CTRL
ENSG00000138772	chr4	+	chr4:78605363:A:G	78605363	78605363	7.24909e-25	0.260403	3.61524e-16	CTRL
ENSG00000250334	chr4	+	chr4:79570666:T:C	79570666	79570666	1.01996e-06	0.0657073	0.00429426	CTRL
ENSG00000138669	chr4	-	chr4:81162291:T:C	81162291	81162291	3.50922e-10	0.105955	8.9956e-06	CTRL
ENSG00000273156	chr4	-	chr4:82288193:T:C	82288193	82288193	5.42305e-06	0.0571406	0.0177558	CTRL
ENSG00000145284	chr4	-	chr4:82858341:C:T	82858341	82858341	7.63986e-30	0.306712	4.32657e-22	CTRL
ENSG00000163322	chr4	-	chr4:83403648:C:A	83403648	83403648	8.93288e-07	0.0663857	0.00333926	CTRL
ENSG00000138678	chr4	+	chr4:83617024:G:C	83617024	83617024	3.67328e-07	0.0709254	0.00217083	CTRL
ENSG00000104442	chr8	-	chr8:65562951:A:G	65562951	65562951	7.10987e-06	0.0557493	0.0184554	CTRL
ENSG00000066855	chr8	+	chr8:65743839:C:CT	65743839	65743839	2.76546e-06	0.0605972	0.00938753	CTRL
ENSG00000272155	chr8	-	chr8:65562495:T:C	65562495	65562495	3.29935e-14	0.151017	3.73024e-09	CTRL
ENSG00000205268	chr8	-	chr8:65990485:T:C	65990485	65990485	5.51225e-06	0.0570568	0.0141102	CTRL
ENSG00000246366	chr8	+	chr8:70652432:T:C	70652432	70652432	3.0565e-10	0.106641	9.90012e-06	CTRL
ENSG00000221947	chr8	+	chr8:70499453:C:T	70499453	70499453	1.05315e-06	0.0655434	0.0113417	CTRL
ENSG00000274443	chr8	-	chr8:73363737:G:T	73363737	73363737	1.52166e-06	0.0636593	0.0148839	CTRL
ENSG00000104381	chr8	+	chr8:74343441:T:C	74343441	74343441	7.69189e-06	0.055345	0.0252557	CTRL
ENSG00000089876	chr10	-	chr10:125912645:A:G	125912645	125912645	1.10285e-14	0.156208	1.41219e-09	CTRL
ENSG00000170430	chr10	+	chr10:129543865:A:C	129543865	129543865	8.93701e-23	0.240064	6.67041e-17	CTRL
ENSG00000175470	chr10	+	chr10:131971377:A:G	131971377	131971377	1.09535e-08	0.08874	0.000207085	CTRL
ENSG00000151640	chr10	+	chr10:132186587:G:A	132186587	132186587	2.30361e-17	0.184904	3.82182e-10	CTRL
ENSG00000165752	chr10	-	chr10:132331784:C:A	132331784	132331784	1.38949e-18	0.197658	1.89144e-12	CTRL
ENSG00000273980	chr10	-	chr10:133275531:A:G	133275531	133275531	4.59706e-08	0.0814925	0.00110278	CTRL
ENSG00000254536	chr10	+	chr10:133419150:C:T	133419150	133419150	2.64291e-05	0.048997	0.0399746	CTRL
ENSG00000148824	chr10	+	chr10:133423499:G:A	133423499	133423499	2.54589e-06	0.0610215	0.00695646	CTRL
ENSG00000238266	chr10	+	chr10:6912624:G:A	6912624	6912624	5.59892e-07	0.0687737	0.00999365	CTRL
ENSG00000151657	chr10	-	chr10:7779632:T:A	7779632	7779632	4.5005e-08	0.0816001	0.000636913	CTRL
ENSG00000148426	chr10	+	chr10:11844746:C:G	11844746	11844746	1.67046e-08	0.0866117	0.000306122	CTRL
ENSG00000065665	chr10	+	chr10:12131605:C:T	12131605	12131605	6.14598e-07	0.0682974	0.00602835	CTRL
ENSG00000151465	chr10	+	chr10:12250455:A:G	12250455	12250455	2.60155e-08	0.0843738	0.000455268	CTRL
ENSG00000239665	chr10	+	chr10:13638493:C:T	13638493	13638493	6.9187e-06	0.0558893	0.0345316	CTRL
ENSG00000065809	chr10	-	chr10:14670084:G:T	14670084	14670084	2.09634e-07	0.0737845	0.00250728	CTRL
ENSG00000287099	chr4	-	chr4:3012902:A:G	3012902	3012902	5.65174e-10	0.103586	5.83774e-05	CTRL
ENSG00000125388	chr4	+	chr4:2952990:G:A	2952990	2952990	2.33438e-40	0.395386	5.58328e-26	CTRL
ENSG00000168824	chr4	+	chr4:4350624:T:C	4350624	4350624	9.02416e-44	0.421683	5.28661e-35	CTRL
ENSG00000170891	chr4	-	chr4:5020769:A:G	5020769	5020769	2.95904e-11	0.11817	5.7406e-06	CTRL
ENSG00000181215	chr4	-	chr4:6175329:T:C	6175329	6175329	3.31269e-06	0.0596709	0.020515	CTRL
ENSG00000013288	chr4	+	chr4:6606103:T:C	6606103	6606103	1.00107e-09	0.100737	2.6744e-05	CTRL
ENSG00000251580	chr4	-	chr4:6671573:G:A	6671573	6671573	6.07686e-12	0.125914	4.18912e-07	CTRL
ENSG00000170846	chr4	+	chr4:6671825:G:A	6671825	6671825	1.1498e-09	0.100046	2.93625e-05	CTRL
ENSG00000246526	chr4	-	chr4:6696095:C:T	6696095	6696095	2.88984e-07	0.0721488	0.00329187	CTRL
ENSG00000163993	chr4	+	chr4:6696039:T:G	6696039	6696039	1.04077e-14	0.156482	2.25117e-08	CTRL
ENSG00000287104	chr4	-	chr4:7023796:T:C	7023796	7023796	8.49359e-11	0.112979	2.56403e-06	CTRL
ENSG00000196526	chr4	-	chr4:7930346:T:C	7930346	7930346	8.66104e-30	0.306221	2.17939e-22	CTRL
ENSG00000171044	chr8	-	chr8:11111725:T:A	11111725	11111725	6.75096e-06	0.0560154	0.0381107	CTRL
ENSG00000154319	chr8	-	chr8:11493510:G:A	11493510	11493510	6.73265e-26	0.270247	5.10749e-17	CTRL
ENSG00000284957	chr8	-	chr8:11493390:T:C	11493390	11493390	2.03478e-09	0.097193	6.58636e-05	CTRL
ENSG00000136573	chr8	+	chr8:11564536:G:A	11564536	11564536	1.39027e-08	0.087538	0.000350872	CTRL
ENSG00000154328	chr8	+	chr8:11770112:G:C	11770112	11770112	2.00342e-11	0.120083	2.39695e-06	CTRL
ENSG00000079459	chr8	+	chr8:11808195:C:T	11808195	11808195	9.77361e-20	0.20954	4.2243e-13	CTRL
ENSG00000255046	chr8	-	chr8:11788886:C:T	11788886	11788886	1.2796e-07	0.0762966	0.00158689	CTRL
ENSG00000164741	chr8	-	chr8:13091104:G:A	13091104	13091104	7.12672e-06	0.0557371	0.0384575	CTRL
ENSG00000155970	chr8	+	chr8:17112058:A:G	17112058	17112058	7.07121e-07	0.0675807	0.00711956	CTRL
ENSG00000129422	chr8	-	chr8:17697854:G:A	17697854	17697854	1.66495e-19	0.207169	3.51032e-12	CTRL
ENSG00000078674	chr8	+	chr8:17927320:G:A	17927320	17927320	8.54125e-09	0.0899928	0.000250034	CTRL
ENSG00000147408	chr8	-	chr8:19459759:A:G	19459759	19459759	2.24023e-12	0.130767	2.72296e-07	CTRL
ENSG00000254531	chr4	+	chr4:101347783:T:C	101347783	101347783	1.67478e-07	0.0749275	0.00120448	CTRL
ENSG00000145354	chr4	+	chr4:102780988:A:G	102780988	102780988	1.33105e-05	0.0525257	0.0250846	CTRL
ENSG00000164039	chr4	-	chr4:103133529:A:G	103133529	103133529	8.28389e-09	0.0901468	9.11654e-05	CTRL
ENSG00000138777	chr4	-	chr4:105446123:GA:G	105446123	105446124	1.32513e-05	0.0525486	0.0296222	CTRL
ENSG00000138801	chr4	-	chr4:107687987:A:C	107687987	107687987	1.34657e-08	0.0876991	0.000127072	CTRL
ENSG00000123124	chr8	+	chr8:86527639:T:C	86527639	86527639	1.9821e-08	0.085748	0.000224921	CTRL
ENSG00000251136	chr8	-	chr8:89721458:T:A	89721458	89721458	6.29471e-07	0.0681752	0.00278586	CTRL
ENSG00000164823	chr8	+	chr8:89928672:A:T	89928672	89928672	8.05589e-13	0.135716	5.81181e-08	CTRL
ENSG00000155099	chr8	-	chr8:90960671:G:T	90960671	90960671	3.54107e-05	0.0474914	0.0398454	CTRL
ENSG00000253738	chr8	-	chr8:91145637:A:C	91145637	91145637	1.564e-13	0.143596	1.39264e-08	CTRL
ENSG00000155100	chr8	+	chr8:91133823:G:A	91133823	91133823	2.3123e-05	0.0496846	0.0282187	CTRL
ENSG00000214954	chr8	+	chr8:91140087:G:A	91140087	91140087	6.13799e-09	0.0916549	4.64789e-05	CTRL
ENSG00000147606	chr8	+	chr8:91128361:G:A	91128361	91128361	1.8789e-07	0.0743421	0.00079823	CTRL
ENSG00000197275	chr8	-	chr8:94396605:T:C	94396605	94396605	1.72193e-06	0.0630259	0.0081336	CTRL
ENSG00000265817	chr8	-	chr8:94401324:C:A	94401324	94401324	3.81533e-23	0.243698	1.05802e-16	CTRL
ENSG00000114439	chr3	+	chr3:107769645:G:A	107769645	107769645	4.8639e-06	0.0576994	0.0161021	CTRL
ENSG00000114455	chr3	+	chr3:107671096:AT:A	107671096	107671097	1.47451e-05	0.0519992	0.0493573	CTRL
ENSG00000163507	chr3	-	chr3:108724568:T:C	108724568	108724568	4.47614e-08	0.0816276	0.000662838	CTRL
ENSG00000198919	chr3	+	chr3:108575326:A:G	108575326	108575326	3.09467e-60	0.533445	7.09943e-47	CTRL
ENSG00000121570	chr3	-	chr3:109342161:A:T	109342161	109342161	1.69547e-09	0.0981055	5.3317e-05	CTRL
ENSG00000153283	chr3	+	chr3:111628830:C:T	111628830	111628830	7.98458e-06	0.055153	0.0268711	CTRL
ENSG00000174500	chr3	-	chr3:112122456:A:G	112122456	112122456	1.55078e-08	0.0869868	0.000257124	CTRL
ENSG00000223482	chr10	-	chr10:87143106:T:A	87143106	87143106	8.6378e-11	0.112896	3.55746e-06	CTRL
ENSG00000107796	chr10	-	chr10:88988869:A:G	88988869	88988869	1.36795e-31	0.322284	9.3784e-23	CTRL
ENSG00000107798	chr10	-	chr10:89245159:C:A	89245159	89245159	6.13499e-11	0.114583	0.000148716	CTRL
ENSG00000152778	chr10	+	chr10:89389806:C:A	89389806	89389806	4.53686e-09	0.0931735	0.000160252	CTRL
ENSG00000152782	chr10	-	chr10:89814235:T:C	89814235	89814235	9.77201e-06	0.0541147	0.0368877	CTRL
ENSG00000232229	chr10	+	chr10:89842030:G:C	89842030	89842030	1.01075e-29	0.305615	5.65946e-22	CTRL
ENSG00000286981	chr10	+	chr10:91153737:C:T	91153737	91153737	2.42233e-08	0.0847347	0.00038937	CTRL
ENSG00000228701	chr10	-	chr10:91687513:T:C	91687513	91687513	6.91813e-06	0.0558898	0.02085	CTRL
ENSG00000164144	chr4	+	chr4:152920052:G:A	152920052	152920052	1.81347e-08	0.086197	0.000281251	CTRL
ENSG00000121210	chr4	+	chr4:154134346:T:C	154134346	154134346	1.76966e-05	0.0510607	0.0424015	CTRL
ENSG00000145428	chr4	-	chr4:153753048:C:T	153753048	153753048	1.05912e-09	0.100456	3.29685e-05	CTRL
ENSG00000164114	chr4	-	chr4:155292179:G:A	155292179	155292179	1.58154e-08	0.0868877	0.000205647	CTRL
ENSG00000260244	chr4	+	chr4:156669046:T:C	156669046	156669046	1.18815e-05	0.0531097	0.0439215	CTRL
ENSG00000164125	chr4	-	chr4:158138293:T:C	158138293	158138293	1.04165e-08	0.0889932	0.000115242	CTRL
ENSG00000248429	chr4	+	chr4:158138293:T:C	158138293	158138293	6.04515e-06	0.0565828	0.0119708	CTRL
ENSG00000164124	chr4	+	chr4:158171481:A:G	158171481	158171481	6.85209e-06	0.055939	0.0164573	CTRL
ENSG00000171503	chr4	+	chr4:158701758:A:T	158701758	158701758	3.98743e-06	0.0587195	0.00896186	CTRL
ENSG00000164123	chr4	-	chr4:159037663:C:T	159037663	159037663	2.02939e-11	0.12002	9.86675e-07	CTRL
ENSG00000109756	chr4	+	chr4:159335402:G:A	159335402	159335402	6.41658e-07	0.0680772	0.0021741	CTRL
ENSG00000198498	chr4	+	chr4:163493535:C:G	163493535	163493535	1.2107e-16	0.177278	4.77832e-11	CTRL
ENSG00000273449	chr4	+	chr4:163510223:G:A	163510223	163510223	2.15584e-21	0.226321	9.30722e-15	CTRL
ENSG00000286010	chr8	-	chr8:127675389:T:G	127675389	127675389	1.04674e-05	0.0537612	0.0417571	CTRL
ENSG00000249859	chr8	+	chr8:127996764:C:T	127996764	127996764	7.56214e-12	0.124848	5.75717e-07	CTRL
ENSG00000287201	chr8	+	chr8:130414956:C:T	130414956	130414956	6.15391e-09	0.0916419	0.000286845	CTRL
ENSG00000253656	chr8	-	chr8:130604647:A:G	130604647	130604647	1.11866e-07	0.0769799	0.00224725	CTRL
ENSG00000129295	chr8	-	chr8:132706302:A:G	132706302	132706302	5.11464e-30	0.308281	2.17005e-22	CTRL
ENSG00000129292	chr8	+	chr8:132773491:T:C	132773491	132773491	5.34969e-09	0.0923458	0.000128483	CTRL
ENSG00000250733	chr8	+	chr8:139491296:T:C	139491296	139491296	2.40383e-06	0.0613159	0.0145414	CTRL
ENSG00000128815	chr10	+	chr10:48760551:G:A	48760551	48760551	6.24242e-09	0.0915701	0.000109013	CTRL
ENSG00000172538	chr10	-	chr10:49097977:C:T	49097977	49097977	3.06606e-06	0.0600679	0.0193176	CTRL
ENSG00000204161	chr10	-	chr10:49210671:A:G	49210671	49210671	4.50657e-15	0.160427	5.96832e-09	CTRL
ENSG00000188611	chr10	-	chr10:50714916:G:A	50714916	50714916	3.44994e-10	0.10604	1.28096e-05	CTRL
ENSG00000226200	chr10	+	chr10:50603443:T:A	50603443	50603443	4.98183e-11	0.115608	1.74826e-06	CTRL
ENSG00000204147	chr10	+	chr10:50756905:C:T	50756905	50756905	7.15602e-11	0.113824	3.31117e-06	CTRL
ENSG00000122873	chr10	+	chr10:58220645:C:CA	58220645	58220645	9.31743e-17	0.178486	3.72788e-11	CTRL
ENSG00000122870	chr10	+	chr10:58504572:T:A	58504572	58504572	5.97453e-06	0.0566431	0.0425373	CTRL
ENSG00000151150	chr10	-	chr10:60730976:C:G	60730976	60730976	4.10408e-18	0.192761	4.58127e-12	CTRL
ENSG00000254271	chr10	+	chr10:60754378:A:G	60754378	60754378	4.81997e-10	0.104378	2.10756e-05	CTRL
ENSG00000182010	chr10	-	chr10:62285339:TAA:T	62285339	62285341	1.88913e-10	0.109027	6.64596e-06	CTRL
ENSG00000181915	chr10	+	chr10:62792482:T:C	62792482	62792482	1.70449e-05	0.0512537	0.0379998	CTRL
ENSG00000128039	chr4	+	chr4:55632806:C:T	55632806	55632806	1.36327e-07	0.0759745	0.00117729	CTRL
ENSG00000109255	chr4	-	chr4:56288624:C:T	56288624	56288624	1.47438e-05	0.0519997	0.0476859	CTRL
ENSG00000157426	chr4	-	chr4:56410573:G:C	56410573	56410573	1.1796e-10	0.111357	4.09631e-06	CTRL
ENSG00000128059	chr4	-	chr4:56408513:C:T	56408513	56408513	1.73467e-46	0.4418	3.94133e-36	CTRL
ENSG00000174780	chr4	+	chr4:57327953:T:C	57327953	57327953	1.09806e-05	0.0535152	0.0398624	CTRL
ENSG00000249693	chr4	+	chr4:56533086:T:C	56533086	56533086	1.36312e-06	0.0642228	0.0112868	CTRL
ENSG00000145241	chr4	-	chr4:67545510:C:T	67545510	67545510	2.92954e-10	0.106852	5.62693e-06	CTRL
ENSG00000070718	chr8	+	chr8:42174368:G:A	42174368	42174368	1.19744e-30	0.313929	5.50331e-23	CTRL
ENSG00000104368	chr8	-	chr8:42189784:G:A	42189784	42189784	1.55741e-05	0.0517179	0.0306051	CTRL
ENSG00000176209	chr8	+	chr8:42494643:G:A	42494643	42494643	1.59713e-08	0.0868382	0.000153025	CTRL
ENSG00000168300	chr8	-	chr8:51468574:C:T	51468574	51468574	3.32147e-06	0.0596573	0.0119529	CTRL
ENSG00000147488	chr8	-	chr8:52475879:G:A	52475879	52475879	1.73614e-07	0.0747444	0.00253282	CTRL
ENSG00000150593	chr10	+	chr10:110890297:T:C	110890297	110890297	2.29655e-12	0.130646	2.18791e-07	CTRL
ENSG00000278601	chr10	+	chr10:110883194:A:G	110883194	110883194	1.6843e-05	0.051315	0.0464669	CTRL
ENSG00000197142	chr10	+	chr10:112401398:G:A	112401398	112401398	4.35662e-08	0.0817647	0.000520349	CTRL
ENSG00000148737	chr10	+	chr10:112952224:A:G	112952224	112952224	1.15537e-08	0.0884711	0.000233516	CTRL
ENSG00000165806	chr10	+	chr10:113679635:C:T	113679635	113679635	3.17388e-08	0.0833682	0.000343141	CTRL
ENSG00000043591	chr10	+	chr10:114035139:A:G	114035139	114035139	3.40059e-16	0.172499	3.13436e-10	CTRL
ENSG00000169129	chr10	-	chr10:114299174:G:A	114299174	114299174	1.90067e-05	0.0506933	0.0457503	CTRL
ENSG00000165868	chr10	-	chr10:116848738:AG:A	116848738	116848739	3.25834e-09	0.0948344	6.455e-05	CTRL
ENSG00000187164	chr10	-	chr10:116913020:C:A	116913020	116913020	9.54419e-07	0.0660471	0.00614077	CTRL
ENSG00000165646	chr10	+	chr10:117249217:A:G	117249217	117249217	9.02832e-11	0.112677	5.79951e-06	CTRL
ENSG00000277879	chr10	-	chr10:117343125:C:T	117343125	117343125	6.96296e-12	0.125251	4.81762e-07	CTRL
ENSG00000165650	chr10	-	chr10:117316220:A:G	117316220	117316220	4.89809e-13	0.138114	2.88675e-08	CTRL
ENSG00000107863	chr10	-	chr10:24622485:T:C	24622485	24622485	1.39615e-11	0.121852	7.3541e-07	CTRL
ENSG00000107890	chr10	-	chr10:27148158:G:GT	27148158	27148158	1.65275e-07	0.0749949	0.00124359	CTRL
ENSG00000120539	chr10	+	chr10:27185359:G:A	27185359	27185359	1.88512e-22	0.236862	7.37178e-16	CTRL
ENSG00000254635	chr10	-	chr10:28509727:T:A	28509727	28509727	4.14904e-18	0.192712	3.11967e-12	CTRL
ENSG00000095739	chr10	+	chr10:28808361:G:C	28808361	28808361	1.2715e-14	0.155536	7.44797e-09	CTRL
ENSG00000148516	chr10	+	chr10:31057134:C:G	31057134	31057134	1.40933e-05	0.0522318	0.0367193	CTRL
ENSG00000170759	chr10	-	chr10:32005083:T:G	32005083	32005083	3.25656e-06	0.0597586	0.0100563	CTRL
ENSG00000286409	chr10	-	chr10:32289470:T:C	32289470	32289470	6.81702e-06	0.0559654	0.0388121	CTRL
ENSG00000216937	chr10	+	chr10:32843357:C:G	32843357	32843357	4.84613e-23	0.242679	5.43779e-16	CTRL
ENSG00000273038	chr10	-	chr10:32425823:C:T	32425823	32425823	3.84205e-13	0.139283	4.21414e-08	CTRL
ENSG00000281501	chr4	+	chr4:25165821:A:G	25165821	25165821	1.54226e-37	0.372766	2.17887e-29	CTRL
ENSG00000053900	chr4	+	chr4:25257810:G:A	25257810	25257810	1.87368e-05	0.0507668	0.046512	CTRL
ENSG00000168214	chr4	+	chr4:26400565:A:G	26400565	26400565	6.3733e-12	0.125682	1.88306e-07	CTRL
ENSG00000109689	chr4	+	chr4:26937030:T:C	26937030	26937030	1.29426e-16	0.17697	4.39835e-11	CTRL
ENSG00000240005	chr4	-	chr4:26842414:G:A	26842414	26842414	4.34288e-32	0.326663	2.79302e-24	CTRL
ENSG00000251129	chr4	+	chr4:31995660:C:T	31995660	31995660	1.2524e-25	0.267688	2.76171e-17	CTRL
ENSG00000065882	chr4	+	chr4:37986176:C:T	37986176	37986176	4.62345e-06	0.0579597	0.0252964	CTRL
ENSG00000231160	chr4	-	chr4:38663521:G:A	38663521	38663521	7.5061e-26	0.269799	1.23702e-18	CTRL
ENSG00000121895	chr4	-	chr4:39018292:G:T	39018292	39018292	8.51e-22	0.230358	1.4882e-15	CTRL
ENSG00000109790	chr4	+	chr4:39139212:A:G	39139212	39139212	7.25114e-07	0.0674523	0.00497373	CTRL
ENSG00000163682	chr4	-	chr4:39433587:C:T	39433587	39433587	7.18383e-06	0.0556961	0.0295582	CTRL
ENSG00000109814	chr4	-	chr4:39520603:C:T	39520603	39520603	1.45006e-17	0.187019	8.18718e-12	CTRL
ENSG00000277586	chr8	-	chr8:24982682:A:G	24982682	24982682	7.04563e-07	0.0675992	0.00540896	CTRL
ENSG00000104228	chr8	-	chr8:27331696:AG:A	27331696	27331697	3.03714e-06	0.0601165	0.01836	CTRL
ENSG00000120915	chr8	+	chr8:27505619:A:G	27505619	27505619	6.56331e-08	0.0796874	0.00103491	CTRL
ENSG00000147421	chr8	+	chr8:29052006:C:T	29052006	29052006	2.37745e-80	0.64121	2.51228e-66	CTRL
ENSG00000120875	chr8	-	chr8:29408609:A:G	29408609	29408609	2.09212e-10	0.108521	5.1055e-06	CTRL
ENSG00000271869	chr8	-	chr8:30156243:A:C	30156243	30156243	1.47314e-14	0.15484	1.86564e-09	CTRL
ENSG00000285669	chr8	+	chr8:30169582:G:A	30169582	30169582	1.18331e-06	0.064947	0.00677665	CTRL
ENSG00000104687	chr8	-	chr8:30682106:T:G	30682106	30682106	2.17855e-11	0.119672	1.37574e-06	CTRL
ENSG00000104691	chr8	+	chr8:30583524:C:T	30583524	30583524	2.36819e-05	0.0495617	0.0486833	CTRL
ENSG00000175336	chr12	-	chr12:56337293:C:G	56337293	56337293	8.33931e-13	0.135549	2.4e-07	CTRL
ENSG00000176422	chr12	+	chr12:56471256:G:T	56471256	56471256	1.2743e-10	0.110975	2.44484e-06	CTRL
ENSG00000076067	chr12	+	chr12:56525050:T:G	56525050	56525050	4.45026e-17	0.181886	1.00106e-11	CTRL
ENSG00000166863	chr12	-	chr12:56661663:AT:A	56661663	56661664	2.117e-06	0.0619673	0.0102904	CTRL
ENSG00000166888	chr12	-	chr12:57095865:C:T	57095865	57095865	8.24043e-34	0.341579	7.88502e-23	CTRL
ENSG00000151240	chr10	-	chr10:330730:T:C	330730	330730	4.88186e-06	0.0576805	0.0143463	CTRL
ENSG00000107937	chr10	+	chr10:988142:G:A	988142	988142	7.7092e-06	0.0553334	0.032029	CTRL
ENSG00000047056	chr10	+	chr10:976876:T:C	976876	976876	7.25977e-08	0.0791757	0.000892253	CTRL
ENSG00000185736	chr10	-	chr10:1240765:T:C	1240765	1240765	9.34084e-23	0.239874	9.52596e-15	CTRL
ENSG00000067057	chr10	+	chr10:3132832:T:C	3132832	3132832	3.50155e-09	0.0944734	7.12016e-05	CTRL
ENSG00000107959	chr10	-	chr10:3182617:A:C	3182617	3182617	4.05203e-07	0.0704247	0.00357426	CTRL
ENSG00000151632	chr10	-	chr10:4967547:T:G	4967547	4967547	1.31396e-52	0.484622	1.88573e-37	CTRL
ENSG00000224251	chr10	+	chr10:4997324:C:T	4997324	4997324	2.9297e-08	0.0837731	0.000495619	CTRL
ENSG00000205488	chr10	-	chr10:5517113:AAGAGAG:A	5517113	5517119	2.02972e-14	0.153322	2.31689e-08	CTRL
ENSG00000287566	chr10	-	chr10:5553380:G:C	5553380	5553380	3.90114e-12	0.128073	3.90252e-06	CTRL
ENSG00000057608	chr10	-	chr10:5763895:C:A	5763895	5763895	5.74498e-14	0.148379	6.99092e-09	CTRL
ENSG00000134461	chr10	-	chr10:5885336:A:G	5885336	5885336	8.89817e-12	0.124054	5.23582e-07	CTRL
ENSG00000134470	chr10	-	chr10:5975875:A:G	5975875	5975875	1.6599e-06	0.0632139	0.0153815	CTRL
ENSG00000107521	chr10	-	chr10:98458266:T:C	98458266	98458266	3.17392e-06	0.0598905	0.0194274	CTRL
ENSG00000095485	chr10	-	chr10:100240944:C:T	100240944	100240944	1.37224e-09	0.0991627	2.33241e-05	CTRL
ENSG00000196072	chr10	-	chr10:100184629:C:T	100184629	100184629	1.7219e-05	0.0512014	0.0462084	CTRL
ENSG00000107593	chr10	-	chr10:100292006:T:C	100292006	100292006	2.89956e-11	0.118269	3.88089e-06	CTRL
ENSG00000075826	chr10	-	chr10:100487651:C:A	100487651	100487651	7.59695e-07	0.0672141	0.00393458	CTRL
ENSG00000272572	chr10	-	chr10:100927081:GT:G	100927081	100927082	2.47582e-09	0.0962108	4.26244e-05	CTRL
ENSG00000055950	chr10	-	chr10:100986746:C:T	100986746	100986746	3.76219e-10	0.10561	8.81147e-06	CTRL
ENSG00000133313	chr18	+	chr18:74510230:A:G	74510230	74510230	3.37722e-07	0.0713541	0.00437514	CTRL
ENSG00000180011	chr18	-	chr18:75198732:T:C	75198732	75198732	2.0359e-11	0.120004	6.32918e-07	CTRL
ENSG00000264212	chr18	+	chr18:75558034:T:C	75558034	75558034	2.69697e-06	0.0607258	0.0228	CTRL
ENSG00000266256	chr18	+	chr18:76565717:C:A	76565717	76565717	1.50857e-08	0.0871261	0.000418097	CTRL
ENSG00000264278	chr18	-	chr18:76898919:G:A	76898919	76898919	5.42907e-06	0.0571349	0.0414052	CTRL
ENSG00000197971	chr18	-	chr18:77010904:A:G	77010904	77010904	6.64418e-12	0.125479	5.68581e-07	CTRL
ENSG00000166377	chr18	+	chr18:79208106:G:A	79208106	79208106	1.99229e-11	0.120111	7.47519e-07	CTRL
ENSG00000279416	chr18	+	chr18:78671437:T:C	78671437	78671437	1.09187e-05	0.0535442	0.0411065	CTRL
ENSG00000279981	chr18	+	chr18:79496062:C:T	79496062	79496062	2.85658e-06	0.0604309	0.0136816	CTRL
ENSG00000267287	chr18	+	chr18:79586682:G:A	79586682	79586682	5.53923e-08	0.0805477	0.000827384	CTRL
ENSG00000122490	chr18	-	chr18:79813548:A:G	79813548	79813548	4.33522e-06	0.0582902	0.0131124	CTRL
ENSG00000226742	chr18	+	chr18:80074824:G:A	80074824	80074824	1.43583e-06	0.0639566	0.0043148	CTRL
ENSG00000267127	chr18	+	chr18:79971952:C:T	79971952	79971952	1.18187e-06	0.0649533	0.00463601	CTRL
ENSG00000178184	chr18	-	chr18:80073689:T:C	80073689	80073689	1.44261e-06	0.0639325	0.00494238	CTRL
ENSG00000173482	chr18	+	chr18:8068953:C:A	8068953	8068953	4.79822e-07	0.0695618	0.00360067	CTRL
ENSG00000128791	chr18	+	chr18:9339059:G:C	9339059	9339059	8.73753e-06	0.0546899	0.0442565	CTRL
ENSG00000154845	chr18	-	chr18:9623038:C:T	9623038	9623038	1.05704e-09	0.100466	3.07428e-05	CTRL
ENSG00000263627	chr18	+	chr18:10052424:G:A	10052424	10052424	4.28477e-06	0.0583503	0.0469828	CTRL
ENSG00000134265	chr18	+	chr18:10523470:A:T	10523470	10523470	4.81433e-08	0.0812586	0.000522364	CTRL
ENSG00000176014	chr18	+	chr18:12308076:G:C	12308076	12308076	2.2088e-15	0.163774	8.48677e-10	CTRL
ENSG00000101624	chr18	-	chr18:12533346:GT:G	12533346	12533347	3.26617e-06	0.0597435	0.0136396	CTRL
ENSG00000260302	chr18	-	chr18:12787248:T:G	12787248	12787248	1.1558e-11	0.122776	2.71114e-06	CTRL
ENSG00000101639	chr18	+	chr18:12947463:T:C	12947463	12947463	3.91915e-10	0.105407	9.66416e-06	CTRL
ENSG00000279275	chr18	-	chr18:13281866:C:T	13281866	13281866	3.98547e-09	0.093824	0.000293643	CTRL
ENSG00000101751	chr18	+	chr18:54276417:T:C	54276417	54276417	6.79878e-23	0.241233	1.35946e-15	CTRL
ENSG00000166510	chr18	-	chr18:54970219:T:G	54970219	54970219	6.03068e-09	0.0917436	0.000175563	CTRL
ENSG00000267402	chr18	+	chr18:56216012:C:T	56216012	56216012	6.70892e-06	0.0560475	0.0396439	CTRL
ENSG00000134440	chr18	-	chr18:57624450:C:T	57624450	57624450	1.54968e-06	0.0635658	0.00925488	CTRL
ENSG00000049759	chr18	+	chr18:58039655:C:T	58039655	58039655	9.90913e-06	0.054043	0.0421812	CTRL
ENSG00000198796	chr18	-	chr18:58628906:T:C	58628906	58628906	5.16075e-06	0.0573952	0.0356044	CTRL
ENSG00000172175	chr18	+	chr18:58762948:C:T	58762948	58762948	1.07986e-05	0.0536011	0.0451697	CTRL
ENSG00000074695	chr18	-	chr18:59320215:A:G	59320215	59320215	1.84261e-08	0.0861165	0.000311261	CTRL
ENSG00000141384	chr18	+	chr18:26293499:T:C	26293499	26293499	1.95196e-06	0.0623834	0.00946996	CTRL
ENSG00000266237	chr18	+	chr18:26311930:G:A	26311930	26311930	5.31035e-06	0.0572484	0.0424015	CTRL
ENSG00000134765	chr18	-	chr18:31154786:A:G	31154786	31154786	4.18356e-06	0.058473	0.020436	CTRL
ENSG00000263924	chr18	+	chr18:31077587:A:G	31077587	31077587	1.08546e-06	0.0653888	0.00941119	CTRL
ENSG00000280096	chr18	+	chr18:35094469:A:G	35094469	35094469	1.83729e-07	0.0744561	0.00158803	CTRL
ENSG00000274184	chr18	+	chr18:35268166:G:A	35268166	35268166	2.18685e-09	0.0968322	3.32104e-05	CTRL
ENSG00000186496	chr18	-	chr18:35377319:C:T	35377319	35377319	2.99223e-09	0.0952616	6.25759e-05	CTRL
ENSG00000153391	chr18	-	chr18:35468437:A:G	35468437	35468437	1.9499e-07	0.0741533	0.0011723	CTRL
ENSG00000267397	chr18	+	chr18:35733654:C:T	35733654	35733654	1.02294e-05	0.0538795	0.0331102	CTRL
ENSG00000285534	chr13	-	chr13:109716417:T:C	109716417	109716417	5.72141e-19	0.201649	5.53826e-13	CTRL
ENSG00000224821	chr13	-	chr13:110466601:C:T	110466601	110466601	6.10744e-07	0.0683295	0.00667842	CTRL
ENSG00000134905	chr13	-	chr13:110715969:C:T	110715969	110715969	4.57076e-12	0.127302	5.4753e-07	CTRL
ENSG00000153487	chr13	+	chr13:110721021:G:C	110721021	110721021	2.51674e-06	0.0610805	0.0185481	CTRL
ENSG00000277767	chr13	+	chr13:110914385:C:G	110914385	110914385	9.35712e-07	0.0661483	0.00760921	CTRL
ENSG00000274922	chr13	-	chr13:112757115:A:G	112757115	112757115	3.71051e-07	0.070874	0.0020149	CTRL
ENSG00000276916	chr13	+	chr13:113548024:TGGGGCG:T	113548024	113548030	2.3343e-06	0.0614664	0.0098006	CTRL
ENSG00000233695	chr13	+	chr13:113822657:A:C	113822657	113822657	8.64685e-36	0.358322	1.14737e-26	CTRL
ENSG00000260910	chr13	-	chr13:114032462:A:G	114032462	114032462	7.07036e-12	0.125176	2.44876e-07	CTRL
ENSG00000130177	chr13	+	chr13:114240504:C:G	114240504	114240504	2.6336e-27	0.283468	1.02603e-19	CTRL
ENSG00000169062	chr13	+	chr13:114249024:G:A	114249024	114249024	9.42755e-08	0.0778491	0.0005932	CTRL
ENSG00000230641	chr13	+	chr13:27182901:C:T	27182901	27182901	4.12417e-06	0.0585464	0.0214025	CTRL
ENSG00000275294	chr13	-	chr13:27204823:T:C	27204823	27204823	2.97268e-06	0.0602266	0.0150193	CTRL
ENSG00000122033	chr13	-	chr13:27475047:G:A	27475047	27475047	5.08725e-08	0.0809791	0.000803066	CTRL
ENSG00000186184	chr13	+	chr13:27620669:G:A	27620669	27620669	3.13677e-10	0.106513	1.39123e-05	CTRL
ENSG00000139514	chr13	-	chr13:29649823:A:T	29649823	29649823	1.35034e-08	0.087685	0.000226937	CTRL
ENSG00000238121	chr13	-	chr13:30376940:A:G	30376940	30376940	6.8415e-15	0.158461	1.5019e-09	CTRL
ENSG00000277386	chr13	-	chr13:32978703:A:C	32978703	32978703	3.37861e-06	0.0595698	0.0257962	CTRL
ENSG00000136111	chr13	-	chr13:75306531:G:A	75306531	75306531	2.86288e-11	0.118332	1.24745e-06	CTRL
ENSG00000261105	chr13	-	chr13:75639507:C:G	75639507	75639507	2.06347e-07	0.073865	0.00328591	CTRL
ENSG00000102805	chr13	+	chr13:77410051:G:A	77410051	77410051	7.43338e-07	0.0673254	0.00401949	CTRL
ENSG00000152193	chr13	-	chr13:78661366:A:G	78661366	78661366	1.25606e-11	0.122369	6.36513e-07	CTRL
ENSG00000139746	chr13	-	chr13:79393874:T:C	79393874	79393874	6.68705e-10	0.102749	1.31959e-05	CTRL
ENSG00000227354	chr13	+	chr13:79406205:C:T	79406205	79406205	5.78747e-28	0.289568	6.95532e-21	CTRL
ENSG00000284196	chr13	-	chr13:80062193:T:G	80062193	80062193	2.86125e-13	0.140699	7.1796e-08	CTRL
ENSG00000285834	chr13	-	chr13:85720509:T:C	85720509	85720509	7.24277e-21	0.221027	1.64746e-11	CTRL
ENSG00000215417	chr13	+	chr13:91401392:A:G	91401392	91401392	1.15114e-06	0.0650881	0.00618429	CTRL
ENSG00000152749	chr13	+	chr13:94604051:T:C	94604051	94604051	2.03436e-20	0.216487	2.38067e-14	CTRL
ENSG00000125257	chr13	-	chr13:95348386:G:T	95348386	95348386	1.65082e-07	0.0750009	0.00201535	CTRL
ENSG00000188342	chr13	+	chr13:45120004:T:C	45120004	45120004	1.76227e-09	0.0979123	3.29685e-05	CTRL
ENSG00000136152	chr13	+	chr13:45920351:T:C	45920351	45920351	2.26234e-05	0.049797	0.0417294	CTRL
ENSG00000123200	chr13	-	chr13:46016926:T:C	46016926	46016926	4.8093e-08	0.0812639	0.000617337	CTRL
ENSG00000102445	chr13	-	chr13:46346414:CCTAA:C	46346414	46346418	4.32049e-07	0.0700973	0.0034108	CTRL
ENSG00000139684	chr13	-	chr13:46784405:T:C	46784405	46784405	4.03245e-09	0.0937652	7.95254e-05	CTRL
ENSG00000276968	chr13	-	chr13:47975771:G:T	47975771	47975771	3.56753e-06	0.0592906	0.0150789	CTRL
ENSG00000152207	chr13	+	chr13:48671832:G:T	48671832	48671832	1.72889e-05	0.0511806	0.0381107	CTRL
ENSG00000275202	chr13	-	chr13:48966591:C:A	48966591	48966591	4.46489e-06	0.0581389	0.0153647	CTRL
ENSG00000136147	chr13	+	chr13:49507222:C:T	49507222	49507222	1.01797e-18	0.199059	2.44343e-12	CTRL
ENSG00000136144	chr13	-	chr13:49618123:C:T	49618123	49618123	2.93244e-09	0.0953627	6.03157e-05	CTRL
ENSG00000123179	chr13	-	chr13:49692408:A:G	49692408	49692408	5.97958e-21	0.221866	2.16067e-14	CTRL
ENSG00000102753	chr13	-	chr13:49742365:C:CA	49742365	49742365	3.4289e-06	0.059494	0.0136652	CTRL
ENSG00000286782	chr9	-	chr9:34868367:A:T	34868367	34868367	5.64448e-06	0.056935	0.0204947	CTRL
ENSG00000165282	chr9	-	chr9:35054589:G:A	35054589	35054589	2.52232e-05	0.0492373	0.047348	CTRL
ENSG00000198467	chr9	-	chr9:35686393:G:A	35686393	35686393	2.51962e-13	0.14131	3.14543e-08	CTRL
ENSG00000215183	chr9	-	chr9:35764365:C:T	35764365	35764365	2.96259e-06	0.060244	0.0131674	CTRL
ENSG00000281649	chr9	+	chr9:37130436:G:A	37130436	37130436	7.61918e-07	0.0671991	0.00437012	CTRL
ENSG00000147905	chr9	+	chr9:37250731:T:A	37250731	37250731	1.47813e-06	0.063808	0.00716018	CTRL
ENSG00000137106	chr9	+	chr9:37422659:C:T	37422659	37422659	4.49878e-38	0.377122	3.3047e-29	CTRL
ENSG00000172922	chr11	-	chr11:65695372:C:G	65695372	65695372	1.32942e-05	0.052532	0.0261669	CTRL
ENSG00000172543	chr11	+	chr11:65876556:T:C	65876556	65876556	1.03157e-21	0.229524	1.45573e-14	CTRL
ENSG00000255320	chr11	-	chr11:66238852:G:C	66238852	66238852	1.75364e-05	0.0511074	0.0337535	CTRL
ENSG00000174996	chr11	+	chr11:66268235:T:TA	66268235	66268235	1.27197e-06	0.0645772	0.00442291	CTRL
ENSG00000165219	chr9	+	chr9:125375139:T:C	125375139	125375139	3.61822e-07	0.0710025	0.0017805	CTRL
ENSG00000167081	chr9	+	chr9:125953783:T:TA	125953783	125953783	2.39072e-11	0.119217	7.44663e-07	CTRL
ENSG00000196814	chr9	+	chr9:126452434:G:A	126452434	126452434	5.18848e-10	0.104012	1.3449e-05	CTRL
ENSG00000279137	chr9	+	chr9:126510794:C:T	126510794	126510794	1.11679e-09	0.100191	2.7948e-05	CTRL
ENSG00000196152	chr9	+	chr9:127349952:T:C	127349952	127349952	1.3787e-05	0.0523448	0.0293299	CTRL
ENSG00000197958	chr9	-	chr9:127468235:A:G	127468235	127468235	5.39885e-12	0.126491	3.89497e-07	CTRL
ENSG00000187024	chr9	-	chr9:126927357:G:A	126927357	126927357	3.32863e-05	0.0478098	0.0467117	CTRL
ENSG00000234771	chr9	-	chr9:128079638:C:T	128079638	128079638	1.08412e-05	0.0535809	0.020621	CTRL
ENSG00000197724	chr9	+	chr9:93681201:C:T	93681201	93681201	7.99182e-06	0.0551484	0.0253205	CTRL
ENSG00000232063	chr9	+	chr9:94332944:C:T	94332944	94332944	5.74321e-06	0.056846	0.0212078	CTRL
ENSG00000148110	chr9	+	chr9:94415471:T:G	94415471	94415471	3.41059e-06	0.0595215	0.0134958	CTRL
ENSG00000165140	chr9	-	chr9:94601433:T:G	94601433	94601433	4.31727e-08	0.0818106	0.000910805	CTRL
ENSG00000175611	chr9	-	chr9:95944705:C:T	95944705	95944705	6.04779e-24	0.251507	5.14e-17	CTRL
ENSG00000182150	chr9	+	chr9:95887764:A:G	95887764	95887764	4.33729e-15	0.160607	6.04921e-10	CTRL
ENSG00000130956	chr9	+	chr9:96425966:A:G	96425966	96425966	6.65538e-07	0.0678905	0.00329849	CTRL
ENSG00000136842	chr9	+	chr9:98364853:G:A	98364853	98364853	8.37452e-06	0.054908	0.0290454	CTRL
ENSG00000106789	chr9	-	chr9:98123501:T:G	98123501	98123501	1.06157e-07	0.0772461	0.0017131	CTRL
ENSG00000213213	chr9	+	chr9:136799824:C:T	136799824	136799824	5.56995e-07	0.0688002	0.00298118	CTRL
ENSG00000180539	chr9	+	chr9:136748746:G:T	136748746	136748746	7.32556e-06	0.0555957	0.0145603	CTRL
ENSG00000107281	chr9	-	chr9:137052543:T:G	137052543	137052543	1.89033e-05	0.0507213	0.0304856	CTRL
ENSG00000186193	chr9	-	chr9:137092898:C:T	137092898	137092898	1.51654e-17	0.186814	1.98184e-12	CTRL
ENSG00000197355	chr9	+	chr9:137108302:C:T	137108302	137108302	4.36471e-07	0.0700453	0.00229964	CTRL
ENSG00000177239	chr9	+	chr9:137100776:T:C	137100776	137100776	2.66021e-05	0.0489634	0.035955	CTRL
ENSG00000197070	chr9	+	chr9:137624358:T:C	137624358	137624358	3.04037e-06	0.060111	0.00486329	CTRL
ENSG00000231902	chr9	-	chr9:7970146:A:G	7970146	7970146	1.72203e-06	0.0630256	0.0221	CTRL
ENSG00000147862	chr9	-	chr9:14125353:C:T	14125353	14125353	1.02942e-13	0.145596	6.05129e-07	CTRL
ENSG00000155158	chr9	-	chr9:15296357:A:G	15296357	15296357	5.23974e-24	0.252111	1.76933e-17	CTRL
ENSG00000164989	chr9	+	chr9:15791434:C:T	15791434	15791434	8.11946e-13	0.135678	1.38229e-07	CTRL
ENSG00000173068	chr9	-	chr9:16894142:T:C	16894142	16894142	1.29498e-05	0.052667	0.0454765	CTRL
ENSG00000044459	chr9	+	chr9:17271481:GT:G	17271481	17271482	3.16242e-06	0.0599091	0.017664	CTRL
ENSG00000272842	chr9	-	chr9:19379369:G:A	19379369	19379369	1.57342e-17	0.186646	2.58215e-10	CTRL
ENSG00000273226	chr9	+	chr9:19381026:A:G	19381026	19381026	1.38418e-06	0.0641443	0.0105158	CTRL
ENSG00000260912	chr9	+	chr9:19390006:A:G	19390006	19390006	1.2474e-07	0.0764262	0.0017673	CTRL
ENSG00000188352	chr9	+	chr9:20753523:G:A	20753523	20753523	7.39812e-06	0.0555451	0.0303979	CTRL
ENSG00000198642	chr9	-	chr9:21210685:C:T	21210685	21210685	1.59035e-05	0.0516102	0.0437104	CTRL
ENSG00000198121	chr9	-	chr9:111163254:T:C	111163254	111163254	6.11815e-14	0.148079	2.90104e-08	CTRL
ENSG00000259953	chr9	-	chr9:112171554:G:A	112171554	112171554	6.45359e-13	0.136786	6.23616e-08	CTRL
ENSG00000106868	chr9	-	chr9:112177975:T:C	112177975	112177975	9.8648e-15	0.156735	3.2987e-09	CTRL
ENSG00000119471	chr9	+	chr9:112378455:A:G	112378455	112378455	1.22731e-06	0.0647601	0.00767607	CTRL
ENSG00000119457	chr9	-	chr9:112894879:T:C	112894879	112894879	1.40124e-08	0.0874984	0.000203277	CTRL
ENSG00000136867	chr9	+	chr9:113188426:A:C	113188426	113188426	1.84887e-06	0.0626614	0.0102023	CTRL
ENSG00000119321	chr9	-	chr9:113178204:C:T	113178204	113178204	1.49308e-05	0.0519349	0.0480786	CTRL
ENSG00000148225	chr9	-	chr9:113353158:C:T	113353158	113353158	1.08008e-05	0.0536001	0.0422813	CTRL
ENSG00000119411	chr9	+	chr9:113351116:C:T	113351116	113351116	6.48165e-06	0.0562246	0.0301365	CTRL
ENSG00000119431	chr9	-	chr9:113375733:C:T	113375733	113375733	2.04705e-11	0.119978	8.65795e-07	CTRL
ENSG00000136888	chr9	+	chr9:114590463:A:G	114590463	114590463	1.25077e-16	0.177128	4.84359e-10	CTRL
ENSG00000225434	chr9	+	chr9:72316455:T:A	72316455	72316455	6.83848e-16	0.169251	4.83584e-10	CTRL
ENSG00000135046	chr9	+	chr9:72570336:G:A	72570336	72570336	2.75119e-06	0.0606237	0.0194731	CTRL
ENSG00000198963	chr9	+	chr9:74227591:A:G	74227591	74227591	8.05263e-11	0.113242	3.99992e-06	CTRL
ENSG00000119121	chr9	-	chr9:74781739:C:T	74781739	74781739	5.44718e-06	0.0571178	0.0302869	CTRL
ENSG00000106733	chr9	-	chr9:75092384:A:T	75092384	75092384	1.41538e-31	0.322154	8.29657e-24	CTRL
ENSG00000106772	chr9	-	chr9:76711589:A:T	76711589	76711589	6.09836e-15	0.159003	2.62842e-09	CTRL
ENSG00000135069	chr9	+	chr9:78336100:T:C	78336100	78336100	3.42236e-08	0.0829867	0.00048799	CTRL
ENSG00000254473	chr9	+	chr9:83695388:T:G	83695388	83695388	6.23153e-38	0.375973	8.8009e-28	CTRL
ENSG00000148344	chr9	-	chr9:129774758:T:C	129774758	129774758	2.03047e-06	0.0621812	0.0270296	CTRL
ENSG00000136827	chr9	-	chr9:129784037:C:T	129784037	129784037	8.03755e-08	0.0786591	0.00101552	CTRL
ENSG00000136819	chr9	-	chr9:129826058:T:C	129826058	129826058	7.87136e-20	0.210502	8.5681e-14	CTRL
ENSG00000125485	chr9	-	chr9:132626573:A:G	132626573	132626573	1.4405e-06	0.06394	0.0078639	CTRL
ENSG00000125484	chr9	+	chr9:132693650:TAA:T	132693650	132693652	2.12369e-08	0.0853995	0.000239828	CTRL
ENSG00000160271	chr9	-	chr9:133324949:T:C	133324949	133324949	1.25591e-06	0.0646422	0.0077299	CTRL
ENSG00000175164	chr9	-	chr9:133251979:C:T	133251979	133251979	1.4723e-63	0.553246	4.47199e-44	CTRL
ENSG00000148296	chr9	-	chr9:133333974:A:G	133333974	133333974	3.19124e-20	0.2145	2.72769e-14	CTRL
ENSG00000148297	chr9	-	chr9:133402682:C:T	133402682	133402682	2.10414e-06	0.0619986	0.0106857	CTRL
ENSG00000148290	chr9	-	chr9:133416428:G:A	133416428	133416428	7.15956e-10	0.102409	1.44908e-05	CTRL
ENSG00000165501	chr14	+	chr14:49604976:C:G	49604976	49604976	3.53362e-13	0.139685	3.03262e-08	CTRL
ENSG00000165502	chr14	-	chr14:49639028:C:G	49639028	49639028	1.06018e-11	0.123198	7.92517e-07	CTRL
ENSG00000100483	chr14	-	chr14:50164267:T:C	50164267	50164267	1.44262e-11	0.121692	6.34771e-07	CTRL
ENSG00000125375	chr14	+	chr14:50334384:G:A	50334384	50334384	7.20717e-10	0.102376	1.91357e-05	CTRL
ENSG00000100490	chr14	-	chr14:50341536:T:C	50341536	50341536	4.69997e-15	0.160229	2.06199e-09	CTRL
ENSG00000198513	chr14	+	chr14:50056356:A:G	50056356	50056356	1.16583e-06	0.0650232	0.00693678	CTRL
ENSG00000151748	chr14	-	chr14:50657635:G:A	50657635	50657635	7.2397e-06	0.0556563	0.0285354	CTRL
ENSG00000119698	chr14	+	chr14:94269664:A:C	94269664	94269664	1.59104e-07	0.0751886	0.00268948	CTRL
ENSG00000176438	chr14	-	chr14:95463210:T:G	95463210	95463210	2.88746e-07	0.072153	0.00275633	CTRL
ENSG00000227051	chr14	+	chr14:95990960:T:A	95990960	95990960	3.64745e-21	0.224028	1.12818e-14	CTRL
ENSG00000100744	chr14	+	chr14:96370587:C:G	96370587	96370587	8.8016e-07	0.0664614	0.0058141	CTRL
ENSG00000100811	chr14	+	chr14:100245227:C:T	100245227	100245227	2.43877e-13	0.141466	1.37099e-08	CTRL
ENSG00000151838	chr14	-	chr14:59563577:AACC:A	59563577	59563580	6.84117e-17	0.179909	6.14767e-11	CTRL
ENSG00000100625	chr14	-	chr14:60916029:G:A	60916029	60916029	1.69393e-06	0.0631099	0.0347685	CTRL
ENSG00000247287	chr14	-	chr14:61310127:A:C	61310127	61310127	6.2439e-06	0.0564166	0.0244794	CTRL
ENSG00000023608	chr14	+	chr14:61785867:G:A	61785867	61785867	2.66774e-15	0.162889	8.57004e-10	CTRL
ENSG00000031691	chr6	+	chr6:49488832:G:A	49488832	49488832	1.4589e-10	0.110306	8.30982e-06	CTRL
ENSG00000124812	chr6	-	chr6:49806459:A:G	49806459	49806459	9.68028e-06	0.0541632	0.0391769	CTRL
ENSG00000170915	chr6	+	chr6:52295353:T:TA	52295353	52295353	5.48997e-07	0.068874	0.00403717	CTRL
ENSG00000096093	chr6	+	chr6:52403210:T:G	52403210	52403210	4.10788e-10	0.105173	1.33469e-05	CTRL
ENSG00000065308	chr6	-	chr6:52495747:T:C	52495747	52495747	1.25061e-12	0.133591	1.1796e-07	CTRL
ENSG00000243955	chr6	-	chr6:52837287:G:A	52837287	52837287	3.02154e-06	0.0601429	0.030484	CTRL
ENSG00000156411	chr14	-	chr14:103909967:A:C	103909967	103909967	1.34377e-08	0.0877096	0.00018417	CTRL
ENSG00000156414	chr14	+	chr14:103931030:C:A	103931030	103931030	6.18316e-06	0.0564668	0.0287294	CTRL
ENSG00000203485	chr14	+	chr14:104722885:A:G	104722885	104722885	3.60225e-05	0.0474033	0.043922	CTRL
ENSG00000258701	chr14	+	chr14:104847756:G:T	104847756	104847756	1.68143e-08	0.0865786	8.63691e-05	CTRL
ENSG00000099814	chr14	+	chr14:104981285:T:C	104981285	104981285	6.07587e-06	0.0565567	0.011642	CTRL
ENSG00000251602	chr14	-	chr14:105254466:A:C	105254466	105254466	4.43042e-05	0.0463383	0.034392	CTRL
ENSG00000254505	chr14	-	chr14:24206363:A:G	24206363	24206363	2.235e-35	0.354868	2.13266e-27	CTRL
ENSG00000157379	chr14	-	chr14:24358431:C:G	24358431	24358431	2.40172e-07	0.0730918	0.0022335	CTRL
ENSG00000139899	chr14	-	chr14:24432638:A:G	24432638	24432638	8.51483e-16	0.168229	3.04086e-10	CTRL
ENSG00000100441	chr14	+	chr14:24432638:A:G	24432638	24432638	9.04565e-10	0.101243	2.02167e-05	CTRL
ENSG00000100445	chr14	-	chr14:24436342:G:A	24436342	24436342	3.81066e-11	0.116927	1.71968e-06	CTRL
ENSG00000168952	chr14	-	chr14:24816594:G:A	24816594	24816594	3.90352e-08	0.0823208	0.00104091	CTRL
ENSG00000184304	chr14	-	chr14:29865761:C:T	29865761	29865761	2.03829e-08	0.0856068	0.00044761	CTRL
[truncated: 11,681 more rows]

## Sheet: Table E
Supplementary Table E: eGenes assigned to two or more cRMs
ENSG ID	cRM number	Gene name	Condition	Number of cRM where eGene is detected	Presence of eQTL linked to control condition in cRM
ENSG00000001561	1704	ENPP4	TLR4	2	0
ENSG00000001561	1704	ENPP4	TLR7/8	2	0
ENSG00000001561	1704	ENPP4	TCR	2	0
ENSG00000001561	4446	ENPP4	CTRL	2	1
ENSG00000003056	4326	M6PR	CTRL	2	1
ENSG00000003056	7956	M6PR	TLR7/8	2	0
ENSG00000003249	1942	DBNDD1	CTRL	2	1
ENSG00000003249	1942	DBNDD1	TLR7/8	2	1
ENSG00000003249	5345	DBNDD1	TCR	2	0
ENSG00000003393	2005	ALS2	CTRL	2	1
ENSG00000003393	2005	ALS2	TCR	2	1
ENSG00000003393	6226	ALS2	TLR4	2	0
ENSG00000004809	2656	SLC22A16	CTRL	3	1
ENSG00000004809	2656	SLC22A16	TLR4	3	1
ENSG00000004809	4961	SLC22A16	TCR	3	0
ENSG00000004809	7205	SLC22A16	TLR7/8	3	0
ENSG00000005020	2252	SKAP2	TLR4	2	0
ENSG00000005020	2252	SKAP2	TLR7/8	2	0
ENSG00000005020	3228	SKAP2	CTRL	2	1
ENSG00000005100	4224	DHX33	CTRL	2	1
ENSG00000005100	7846	DHX33	TLR7/8	2	0
ENSG00000005156	4747	LIG3	CTRL	3	1
ENSG00000005156	6763	LIG3	TLR4	3	0
ENSG00000005156	8372	LIG3	TLR7/8	3	0
ENSG00000005381	3475	MPO	CTRL	2	1
ENSG00000005381	5729	MPO	TLR4	2	0
ENSG00000005812	2960	FBXL3	TLR7/8	3	0
ENSG00000005812	5092	FBXL3	TCR	3	0
ENSG00000005812	6142	FBXL3	TLR4	3	0
ENSG00000005844	3694	ITGAL	CTRL	2	1
ENSG00000005844	7322	ITGAL	TLR7/8	2	0
ENSG00000006062	5737	MAP3K14	TLR4	2	0
ENSG00000006062	7103	MAP3K14	TLR7/8	2	0
ENSG00000007237	4197	GAS7	CTRL	3	1
ENSG00000007237	6341	GAS7	TLR4	3	0
ENSG00000007237	7827	GAS7	TLR7/8	3	0
ENSG00000007516	4563	BAIAP3	CTRL	2	1
ENSG00000007516	8197	BAIAP3	TLR7/8	2	0
ENSG00000007545	3653	CRAMP1	CTRL	2	1
ENSG00000007545	7282	CRAMP1	TLR7/8	2	0
ENSG00000008256	3736	CYTH3	CTRL	2	1
ENSG00000008256	5959	CYTH3	TLR4	2	0
ENSG00000008513	6093	ST3GAL1	TLR4	2	0
ENSG00000008513	7515	ST3GAL1	TLR7/8	2	0
ENSG00000012124	4171	CD22	CTRL	3	1
ENSG00000012124	6312	CD22	TLR4	3	0
ENSG00000012124	7792	CD22	TLR7/8	3	0
ENSG00000013561	5042	RNF14	TCR	2	0
ENSG00000013561	6006	RNF14	TLR4	2	0
ENSG00000013583	2150	HEBP1	TLR4	2	0
ENSG00000013583	2150	HEBP1	TLR7/8	2	0
ENSG00000013583	4323	HEBP1	CTRL	2	1
ENSG00000013725	5265	CD6	TCR	2	0
ENSG00000013725	8009	CD6	TLR7/8	2	0
ENSG00000015153	2495	YAF2	TLR4	2	0
ENSG00000015153	4296	YAF2	CTRL	2	1
ENSG00000019169	4034	MARCO	CTRL	2	1
ENSG00000019169	7671	MARCO	TLR7/8	2	0
ENSG00000020577	5626	SAMD4A	TLR4	2	0
ENSG00000020577	6988	SAMD4A	TLR7/8	2	0
ENSG00000022567	5561	SLC45A4	TLR4	2	0
ENSG00000022567	6935	SLC45A4	TLR7/8	2	0
ENSG00000023171	2248	GRAMD1B	TLR4	3	0
ENSG00000023171	2248	GRAMD1B	TLR7/8	3	0
ENSG00000023171	4368	GRAMD1B	CTRL	3	1
ENSG00000023171	5259	GRAMD1B	TCR	3	0
ENSG00000023330	6437	ALAS1	TLR4	2	0
ENSG00000023330	7970	ALAS1	TLR7/8	2	0
ENSG00000023608	4000	SNAPC1	CTRL	2	1
ENSG00000023608	7631	SNAPC1	TLR7/8	2	0
ENSG00000025156	2241	HSF2	TLR4	2	0
ENSG00000025156	2241	HSF2	TLR7/8	2	0
ENSG00000025156	4607	HSF2	CTRL	2	1
ENSG00000027847	2475	B4GALT7	TLR4	3	0
ENSG00000027847	2475	B4GALT7	TCR	3	0
ENSG00000027847	3251	B4GALT7	CTRL	3	1
ENSG00000027847	6906	B4GALT7	TLR7/8	3	0
ENSG00000028116	4376	VRK2	CTRL	2	1
ENSG00000028116	6498	VRK2	TLR4	2	0
ENSG00000029639	5275	TFB1M	TCR	2	0
ENSG00000029639	8078	TFB1M	TLR7/8	2	0
ENSG00000041515	6135	MYO16	TLR4	2	0
ENSG00000041515	7580	MYO16	TLR7/8	2	0
ENSG00000042493	6256	CAPG	TLR4	2	0
ENSG00000042493	7722	CAPG	TLR7/8	2	0
ENSG00000043462	2913	LCP2	TLR4	2	0
ENSG00000043462	2913	LCP2	TLR7/8	2	0
ENSG00000043462	3777	LCP2	CTRL	2	1
ENSG00000043514	4042	TRIT1	CTRL	3	1
ENSG00000043514	6252	TRIT1	TLR4	3	0
ENSG00000043514	7714	TRIT1	TLR7/8	3	0
ENSG00000047188	2817	YTHDC2	TLR4	2	0
ENSG00000047188	2817	YTHDC2	TLR7/8	2	0
ENSG00000047188	3803	YTHDC2	CTRL	2	1
ENSG00000047579	1531	DTNBP1	TLR4	2	0
ENSG00000047579	1531	DTNBP1	TLR7/8	2	0
ENSG00000047579	1531	DTNBP1	TCR	2	0
ENSG00000047579	4418	DTNBP1	CTRL	2	1
ENSG00000048162	5534	NOP16	TLR4	2	0
ENSG00000048162	6905	NOP16	TLR7/8	2	0
ENSG00000049759	3930	NEDD4L	CTRL	2	1
ENSG00000049759	7578	NEDD4L	TLR7/8	2	0
ENSG00000050165	2718	DKK3	CTRL	2	1
ENSG00000050165	2718	DKK3	TLR7/8	2	1
ENSG00000050165	5444	DKK3	TLR4	2	0
ENSG00000051596	1612	THOC3	CTRL	2	1
ENSG00000051596	1612	THOC3	TLR7/8	2	1
ENSG00000051596	5533	THOC3	TLR4	2	0
ENSG00000052126	4935	PLEKHA5	TCR	2	0
ENSG00000052126	7160	PLEKHA5	TLR7/8	2	0
ENSG00000053524	3101	MCF2L2	CTRL	3	1
ENSG00000053524	4770	MCF2L2	TCR	3	0
ENSG00000053524	6792	MCF2L2	TLR7/8	3	0
ENSG00000054219	2525	LY75	CTRL	2	1
ENSG00000054219	2525	LY75	TCR	2	1
ENSG00000054219	8326	LY75	TLR7/8	2	0
ENSG00000054277	1373	OPN3	CTRL	2	1
ENSG00000054277	1373	OPN3	TLR4	2	1
ENSG00000054277	1373	OPN3	TLR7/8	2	1
ENSG00000054277	4986	OPN3	TCR	2	0
ENSG00000055163	3772	CYFIP2	CTRL	3	1
ENSG00000055163	5034	CYFIP2	TCR	3	0
ENSG00000055163	7399	CYFIP2	TLR7/8	3	0
ENSG00000055955	2305	ITIH4	TLR4	3	0
ENSG00000055955	2305	ITIH4	TLR7/8	3	0
ENSG00000055955	4347	ITIH4	CTRL	3	1
ENSG00000055955	5249	ITIH4	TCR	3	0
ENSG00000057252	2825	SOAT1	TLR4	2	0
ENSG00000057252	2825	SOAT1	TCR	2	0
ENSG00000057252	8107	SOAT1	TLR7/8	2	0
ENSG00000057704	5744	TMCC3	TLR4	2	0
ENSG00000057704	7112	TMCC3	TLR7/8	2	0
ENSG00000058085	3605	LAMC2	CTRL	2	1
ENSG00000058085	5849	LAMC2	TLR4	2	0
ENSG00000058729	6012	RIOK2	TLR4	2	0
ENSG00000058729	7428	RIOK2	TLR7/8	2	0
ENSG00000059122	3201	FLYWCH1	CTRL	3	1
ENSG00000059122	5491	FLYWCH1	TLR4	3	0
ENSG00000059122	6873	FLYWCH1	TLR7/8	3	0
ENSG00000060237	4579	WNK1	CTRL	2	1
ENSG00000060237	5353	WNK1	TCR	2	0
ENSG00000060491	5833	OGFR	TLR4	2	0
ENSG00000060491	7218	OGFR	TLR7/8	2	0
ENSG00000061337	2469	LZTS1	CTRL	2	1
ENSG00000061337	2469	LZTS1	TLR4	2	1
ENSG00000061337	6916	LZTS1	TLR7/8	2	0
ENSG00000062194	6004	GPBP1	TLR4	2	0
ENSG00000062194	7419	GPBP1	TLR7/8	2	0
ENSG00000063127	4484	SLC6A16	CTRL	3	1
ENSG00000063127	6545	SLC6A16	TLR4	3	0
ENSG00000063127	8100	SLC6A16	TLR7/8	3	0
ENSG00000064787	5457	BCAS1	TLR4	2	0
ENSG00000064787	6836	BCAS1	TLR7/8	2	0
ENSG00000065268	5468	WDR18	TLR4	2	0
ENSG00000065268	6844	WDR18	TLR7/8	2	0
ENSG00000065665	2704	SEC61A2	TCR	2	0
ENSG00000065665	3082	SEC61A2	CTRL	2	1
ENSG00000065809	3831	FAM107B	CTRL	3	1
ENSG00000065809	6053	FAM107B	TLR4	3	0
ENSG00000065809	7475	FAM107B	TLR7/8	3	0
ENSG00000065882	3898	TBC1D1	CTRL	2	1
ENSG00000065882	7540	TBC1D1	TLR7/8	2	0
ENSG00000066027	2263	PPP2R5A	CTRL	2	1
ENSG00000066027	2263	PPP2R5A	TLR4	2	1
ENSG00000066027	8235	PPP2R5A	TLR7/8	2	0
ENSG00000066294	4794	CD84	TCR	2	0
ENSG00000066294	5464	CD84	TLR4	2	0
ENSG00000066382	3557	MPPED2	CTRL	3	1
ENSG00000066382	4945	MPPED2	TCR	3	0
ENSG00000066382	7177	MPPED2	TLR7/8	3	0
ENSG00000066427	4708	ATXN3	CTRL	4	1
ENSG00000066427	5400	ATXN3	TCR	4	0
ENSG00000066427	6740	ATXN3	TLR4	4	0
ENSG00000066427	8323	ATXN3	TLR7/8	4	0
ENSG00000066654	3040	THUMPD1	TLR7/8	2	0
ENSG00000066654	5909	THUMPD1	TLR4	2	0
ENSG00000066697	2200	MSANTD3	CTRL	2	1
ENSG00000066697	2200	MSANTD3	TCR	2	1
ENSG00000066697	2975	MSANTD3	TLR7/8	2	0
ENSG00000066735	6190	KIF26A	TLR4	2	0
ENSG00000066735	7638	KIF26A	TLR7/8	2	0
ENSG00000066855	1978	MTFR1	CTRL	2	1
ENSG00000066855	1978	MTFR1	TLR7/8	2	1
ENSG00000066855	6035	MTFR1	TLR4	2	0
ENSG00000067057	2970	PFKP	TLR7/8	2	0
ENSG00000067057	3906	PFKP	CTRL	2	1
ENSG00000067141	2751	NEO1	CTRL	2	1
ENSG00000067141	2751	NEO1	TLR7/8	2	1
ENSG00000067141	6279	NEO1	TLR4	2	0
ENSG00000067533	6554	RRP15	TLR4	2	0
ENSG00000067533	8114	RRP15	TLR7/8	2	0
ENSG00000068903	5674	SIRT2	TLR4	2	0
ENSG00000068903	7050	SIRT2	TLR7/8	2	0
ENSG00000069424	2443	KCNAB2	CTRL	2	1
ENSG00000069424	2443	KCNAB2	TLR4	2	1
ENSG00000069424	7271	KCNAB2	TLR7/8	2	0
ENSG00000069493	2356	CLEC2D	TLR4	2	0
ENSG00000069493	2356	CLEC2D	TLR7/8	2	0
ENSG00000069493	4777	CLEC2D	TCR	2	0
ENSG00000070540	3051	WIPI1	TLR7/8	2	0
ENSG00000070540	4180	WIPI1	CTRL	2	1
ENSG00000070610	6150	GBA2	TLR4	2	0
ENSG00000070610	7599	GBA2	TLR7/8	2	0
ENSG00000070831	4632	CDC42	CTRL	3	1
ENSG00000070831	5370	CDC42	TCR	3	0
ENSG00000070831	6651	CDC42	TLR4	3	0
ENSG00000071127	2603	WDR1	TLR4	2	0
ENSG00000071127	3299	WDR1	CTRL	2	1
ENSG00000071967	2336	CYBRD1	TLR4	2	0
ENSG00000071967	2336	CYBRD1	TLR7/8	2	0
ENSG00000071967	4066	CYBRD1	CTRL	2	1
ENSG00000072274	4259	TFRC	CTRL	2	1
ENSG00000072274	7878	TFRC	TLR7/8	2	0
ENSG00000072571	3774	HMMR	CTRL	3	1
ENSG00000072571	5995	HMMR	TLR4	3	0
ENSG00000072571	7401	HMMR	TLR7/8	3	0
ENSG00000072694	4512	FCGR2B	CTRL	4	1
ENSG00000072694	5322	FCGR2B	TCR	4	0
ENSG00000072694	6565	FCGR2B	TLR4	4	0
ENSG00000072694	8130	FCGR2B	TLR7/8	4	0
ENSG00000072756	1631	TRNT1	TLR4	2	0
ENSG00000072756	1631	TRNT1	TLR7/8	2	0
ENSG00000072756	1631	TRNT1	TCR	2	0
ENSG00000072756	3394	TRNT1	CTRL	2	1
ENSG00000072818	4756	ACAP1	CTRL	2	1
ENSG00000072818	8382	ACAP1	TLR7/8	2	0
ENSG00000072858	4276	SIDT1	CTRL	2	1
ENSG00000072858	7898	SIDT1	TLR7/8	2	0
ENSG00000072864	6660	NDE1	TLR4	2	0
ENSG00000072864	8250	NDE1	TLR7/8	2	0
ENSG00000072952	1425	IRAG1	TLR4	2	0
ENSG00000072952	1425	IRAG1	TLR7/8	2	0
ENSG00000072952	3125	IRAG1	CTRL	2	1
ENSG00000073350	4210	LLGL2	CTRL	2	1
ENSG00000073350	6350	LLGL2	TLR4	2	0
ENSG00000073737	6233	DHRS9	TLR4	2	0
ENSG00000073737	7685	DHRS9	TLR7/8	2	0
ENSG00000073803	1206	MAP3K13	CTRL	2	1
ENSG00000073803	1206	MAP3K13	TLR4	2	1
ENSG00000073803	1206	MAP3K13	TLR7/8	2	1
ENSG00000073803	5234	MAP3K13	TCR	2	0
ENSG00000075223	5016	SEMA3C	TCR	2	0
ENSG00000075223	7358	SEMA3C	TLR7/8	2	0
ENSG00000075239	4358	ACAT1	CTRL	3	1
ENSG00000075239	6455	ACAT1	TLR4	3	0
ENSG00000075239	7986	ACAT1	TLR7/8	3	0
ENSG00000075275	4990	CELSR1	TCR	2	0
ENSG00000075275	7273	CELSR1	TLR7/8	2	0
ENSG00000075340	4881	ADD2	TCR	3	0
ENSG00000075340	5653	ADD2	TLR4	3	0
ENSG00000075340	7026	ADD2	TLR7/8	3	0
ENSG00000075413	3364	MARK3	CTRL	2	1
ENSG00000075413	5631	MARK3	TLR4	2	0
ENSG00000075914	4239	EXOSC7	CTRL	2	1
ENSG00000075914	7858	EXOSC7	TLR7/8	2	0
ENSG00000076554	4244	TPD52	CTRL	2	1
ENSG00000076554	7839	TPD52	TLR7/8	2	0
ENSG00000076641	6355	PAG1	TLR4	2	0
ENSG00000076641	7841	PAG1	TLR7/8	2	0
ENSG00000077684	5046	JADE1	TCR	3	0
ENSG00000077684	6028	JADE1	TLR4	3	0
ENSG00000077684	7445	JADE1	TLR7/8	3	0
ENSG00000078043	4686	PIAS2	CTRL	2	1
ENSG00000078043	6715	PIAS2	TLR4	2	0
ENSG00000078177	2860	N4BP2	CTRL	2	1
ENSG00000078177	2860	N4BP2	TCR	2	1
ENSG00000078177	6703	N4BP2	TLR4	2	0
ENSG00000078269	2124	SYNJ2	TLR4	3	0
ENSG00000078269	2124	SYNJ2	TLR7/8	3	0
ENSG00000078269	4410	SYNJ2	CTRL	3	1
ENSG00000078269	5276	SYNJ2	TCR	3	0
ENSG00000078674	1478	PCM1	TLR4	2	0
ENSG00000078674	1478	PCM1	TLR7/8	2	0
ENSG00000078674	1478	PCM1	TCR	2	0
ENSG00000078674	3842	PCM1	CTRL	2	1
ENSG00000079257	1658	LXN	CTRL	2	1
ENSG00000079257	1658	LXN	TLR4	2	1
ENSG00000079257	1658	LXN	TCR	2	1
ENSG00000079257	7911	LXN	TLR7/8	2	0
ENSG00000079277	1886	MKNK1	CTRL	2	1
ENSG00000079277	1886	MKNK1	TLR4	2	1
ENSG00000079277	8144	MKNK1	TLR7/8	2	0
ENSG00000079739	4532	PGM1	CTRL	3	1
ENSG00000079739	6587	PGM1	TLR4	3	0
ENSG00000079739	8164	PGM1	TLR7/8	3	0
ENSG00000080986	2237	NDC80	CTRL	2	1
ENSG00000080986	2237	NDC80	TLR4	2	1
ENSG00000080986	6816	NDC80	TLR7/8	2	0
ENSG00000081087	2510	OSTM1	TLR4	2	0
ENSG00000081087	2510	OSTM1	TLR7/8	2	0
ENSG00000081087	5295	OSTM1	TCR	2	0
ENSG00000081791	6005	DELE1	TLR4	2	0
ENSG00000081791	7425	DELE1	TLR7/8	2	0
ENSG00000081985	4618	IL12RB2	CTRL	2	1
ENSG00000081985	6647	IL12RB2	TLR4	2	0
ENSG00000085063	1376	CD59	TLR4	2	0
ENSG00000085063	1376	CD59	TLR7/8	2	0
ENSG00000085063	1376	CD59	TCR	2	0
ENSG00000085063	4393	CD59	CTRL	2	1
ENSG00000085365	3781	SCAMP1	CTRL	2	1
ENSG00000085365	7410	SCAMP1	TLR7/8	2	0
ENSG00000085982	2711	USP40	TCR	3	0
ENSG00000085982	3374	USP40	CTRL	3	1
ENSG00000085982	7012	USP40	TLR7/8	3	0
ENSG00000086102	5607	NFX1	TLR4	2	0
ENSG00000086102	6972	NFX1	TLR7/8	2	0
ENSG00000086289	2580	EPDR1	CTRL	2	1
ENSG00000086289	2580	EPDR1	TLR7/8	2	1
ENSG00000086289	5949	EPDR1	TLR4	2	0
ENSG00000087157	2104	PGS1	CTRL	2	1
ENSG00000087157	2104	PGS1	TLR7/8	2	1
ENSG00000087157	6773	PGS1	TLR4	2	0
ENSG00000088256	1546	GNA11	CTRL	2	1
ENSG00000088256	1546	GNA11	TLR4	2	1
ENSG00000088256	1546	GNA11	TLR7/8	2	1
ENSG00000088256	4904	GNA11	TCR	2	0
ENSG00000088766	5839	CRLS1	TLR4	2	0
ENSG00000088766	7220	CRLS1	TLR7/8	2	0
ENSG00000088833	2959	NSFL1C	TLR7/8	2	0
ENSG00000088833	3269	NSFL1C	CTRL	2	1
ENSG00000089041	3104	P2RX7	CTRL	3	1
ENSG00000089041	5429	P2RX7	TLR4	3	0
ENSG00000089041	6794	P2RX7	TLR7/8	3	0
ENSG00000089220	2752	PEBP1	TLR4	2	0
ENSG00000089220	2752	PEBP1	TLR7/8	2	0
ENSG00000089220	4349	PEBP1	CTRL	2	1
ENSG00000089351	2421	GRAMD1A	TLR4	2	0
ENSG00000089351	2421	GRAMD1A	TLR7/8	2	0
ENSG00000089351	4170	GRAMD1A	CTRL	2	1
ENSG00000090054	5617	SPTLC1	TLR4	2	0
ENSG00000090054	6981	SPTLC1	TLR7/8	2	0
ENSG00000090612	4267	ZNF268	CTRL	2	1
ENSG00000090612	7886	ZNF268	TLR7/8	2	0
ENSG00000090686	4631	USP48	CTRL	2	1
ENSG00000090686	8237	USP48	TLR7/8	2	0
ENSG00000091039	3094	OSBPL8	CTRL	3	1
ENSG00000091039	5423	OSBPL8	TLR4	3	0
ENSG00000091039	6786	OSBPL8	TLR7/8	3	0
ENSG00000091436	1617	MAP3K20	TLR4	2	0
ENSG00000091436	1617	MAP3K20	TLR7/8	2	0
ENSG00000091436	1617	MAP3K20	TCR	2	0
ENSG00000091436	4068	MAP3K20	CTRL	2	1
ENSG00000091640	1838	SPAG7	CTRL	2	1
ENSG00000091640	1838	SPAG7	TLR7/8	2	1
ENSG00000091640	1838	SPAG7	TCR	2	1
ENSG00000091640	5735	SPAG7	TLR4	2	0
ENSG00000091844	4408	RGS17	CTRL	2	1
ENSG00000091844	6489	RGS17	TLR4	2	0
ENSG00000092020	4700	PPP2R3C	CTRL	2	1
ENSG00000092020	6735	PPP2R3C	TLR4	2	0
ENSG00000092621	2726	PHGDH	CTRL	2	1
ENSG00000092621	2726	PHGDH	TLR7/8	2	1
ENSG00000092621	5844	PHGDH	TLR4	2	0
ENSG00000092758	2093	COL9A3	TLR4	2	0
ENSG00000092758	2093	COL9A3	TLR7/8	2	0
ENSG00000092758	3597	COL9A3	CTRL	2	1
ENSG00000093000	2133	NUP50	TLR4	2	0
ENSG00000093000	3189	NUP50	CTRL	2	1
ENSG00000094880	2212	CDC23	TLR4	2	0
ENSG00000094880	2212	CDC23	TLR7/8	2	0
ENSG00000094880	3254	CDC23	CTRL	2	1
ENSG00000095209	5239	TMEM38B	TCR	3	0
ENSG00000095209	6421	TMEM38B	TLR4	3	0
ENSG00000095209	7944	TMEM38B	TLR7/8	3	0
ENSG00000095794	4666	CREM	CTRL	2	1
ENSG00000095794	8284	CREM	TLR7/8	2	0
ENSG00000096093	4003	EFHC1	CTRL	2	1
ENSG00000096093	7636	EFHC1	TLR7/8	2	0
ENSG00000096433	4436	ITPR3	CTRL	2	1
ENSG00000096433	8037	ITPR3	TLR7/8	2	0
ENSG00000099250	6110	NRP1	TLR4	2	0
ENSG00000099250	7539	NRP1	TLR7/8	2	0
ENSG00000099377	2011	HSD3B7	CTRL	2	1
ENSG00000099377	2011	HSD3B7	TLR7/8	2	1
ENSG00000099377	5927	HSD3B7	TLR4	2	0
ENSG00000099814	2326	CEP170B	TLR4	2	0
ENSG00000099814	3079	CEP170B	CTRL	2	1
ENSG00000099817	3165	POLR2E	CTRL	3	1
ENSG00000099817	5470	POLR2E	TLR4	3	0
ENSG00000099817	6845	POLR2E	TLR7/8	3	0
ENSG00000099875	2760	MKNK2	TLR4	2	0
ENSG00000099875	2760	MKNK2	TCR	2	0
ENSG00000099875	7801	MKNK2	TLR7/8	2	0
ENSG00000099974	3175	DDTL	CTRL	2	1
ENSG00000099974	5479	DDTL	TLR4	2	0
ENSG00000100023	2864	PPIL2	TLR4	2	0
ENSG00000100023	2864	PPIL2	TLR7/8	2	0
ENSG00000100023	3660	PPIL2	CTRL	2	1
ENSG00000100116	1290	GCAT	CTRL	2	1
ENSG00000100116	1290	GCAT	TLR4	2	1
ENSG00000100116	1290	GCAT	TLR7/8	2	1
ENSG00000100116	5350	GCAT	TCR	2	0
ENSG00000100197	1912	CYP2D6	CTRL	2	1
ENSG00000100197	1912	CYP2D6	TLR4	2	1
ENSG00000100197	1912	CYP2D6	TLR7/8	2	1
ENSG00000100197	4807	CYP2D6	TCR	2	0
ENSG00000100218	4998	RSPH14	TCR	2	0
ENSG00000100218	7290	RSPH14	TLR7/8	2	0
ENSG00000100239	3024	PPP6R2	TLR7/8	2	0
ENSG00000100239	4553	PPP6R2	CTRL	2	1
ENSG00000100243	3041	CYB5R3	TLR7/8	3	0
ENSG00000100243	3184	CYB5R3	CTRL	3	1
ENSG00000100243	5484	CYB5R3	TLR4	3	0
ENSG00000100298	3670	APOBEC3H	CTRL	3	1
ENSG00000100298	5001	APOBEC3H	TCR	3	0
ENSG00000100298	7301	APOBEC3H	TLR7/8	3	0
ENSG00000100299	1945	ARSA	TLR4	2	0
ENSG00000100299	1945	ARSA	TLR7/8	2	0
ENSG00000100299	1945	ARSA	TCR	2	0
ENSG00000100299	4555	ARSA	CTRL	2	1
ENSG00000100300	5485	TSPO	TLR4	2	0
ENSG00000100300	6865	TSPO	TLR7/8	2	0
ENSG00000100336	2627	APOL4	TLR4	2	0
ENSG00000100336	2627	APOL4	TCR	2	0
ENSG00000100336	8240	APOL4	TLR7/8	2	0
ENSG00000100344	1911	PNPLA3	TLR4	2	0
ENSG00000100344	1911	PNPLA3	TLR7/8	2	0
ENSG00000100344	1911	PNPLA3	TCR	2	0
ENSG00000100344	3186	PNPLA3	CTRL	2	1
ENSG00000100347	3187	SAMM50	CTRL	2	1
ENSG00000100347	5486	SAMM50	TLR4	2	0
ENSG00000100393	3671	EP300	CTRL	3	1
ENSG00000100393	5903	EP300	TLR4	3	0
ENSG00000100393	7303	EP300	TLR7/8	3	0
ENSG00000100417	5904	PMM1	TLR4	2	0
ENSG00000100417	7304	PMM1	TLR7/8	2	0
ENSG00000100422	3645	CERK	CTRL	3	1
ENSG00000100422	5888	CERK	TLR4	3	0
ENSG00000100422	7274	CERK	TLR7/8	3	0
ENSG00000100580	4010	TMED8	CTRL	2	1
ENSG00000100580	7645	TMED8	TLR7/8	2	0
ENSG00000100625	3998	SIX4	CTRL	2	1
ENSG00000100625	6184	SIX4	TLR4	2	0
ENSG00000100852	4698	ARHGAP5	CTRL	2	1
ENSG00000100852	8313	ARHGAP5	TLR7/8	2	0
ENSG00000100890	2515	PRORP	TLR4	3	0
ENSG00000100890	2515	PRORP	TLR7/8	3	0
ENSG00000100890	4701	PRORP	CTRL	3	1
ENSG00000100890	5396	PRORP	TCR	3	0
ENSG00000100902	6736	PSMA6	TLR4	2	0
ENSG00000100902	8315	PSMA6	TLR7/8	2	0
ENSG00000100979	3604	PLTP	CTRL	2	1
ENSG00000100979	7225	PLTP	TLR7/8	2	0
ENSG00000100991	2943	TRPC4AP	TLR4	2	0
ENSG00000100991	8080	TRPC4AP	TLR7/8	2	0
ENSG00000101000	2401	PROCR	TLR4	2	0
ENSG00000101000	2401	PROCR	TLR7/8	2	0
ENSG00000101000	5299	PROCR	TCR	2	0
ENSG00000101019	2946	UQCC1	TLR7/8	2	0
ENSG00000101019	6527	UQCC1	TLR4	2	0
ENSG00000101115	3149	SALL4	CTRL	2	1
ENSG00000101115	6834	SALL4	TLR7/8	2	0
ENSG00000101158	2251	NELFCD	TLR4	2	0
ENSG00000101158	2251	NELFCD	TLR7/8	2	0
ENSG00000101158	4480	NELFCD	CTRL	2	1
ENSG00000101197	4465	BIRC7	CTRL	4	1
ENSG00000101197	5300	BIRC7	TCR	4	0
ENSG00000101197	6528	BIRC7	TLR4	4	0
ENSG00000101197	8082	BIRC7	TLR7/8	4	0
ENSG00000101247	2786	NDUFAF5	CTRL	2	1
ENSG00000101247	8097	NDUFAF5	TLR7/8	2	0
ENSG00000101255	3268	TRIB3	CTRL	2	1
ENSG00000101255	5552	TRIB3	TLR4	2	0
ENSG00000101310	2175	SEC23B	TLR4	3	0
ENSG00000101310	2175	SEC23B	TLR7/8	3	0
ENSG00000101310	4482	SEC23B	CTRL	3	1
ENSG00000101310	5305	SEC23B	TCR	3	0
ENSG00000101493	6127	ZNF516	TLR4	2	0
ENSG00000101493	7564	ZNF516	TLR7/8	2	0
ENSG00000101624	3925	CEP76	CTRL	2	1
ENSG00000101624	6130	CEP76	TLR4	2	0
ENSG00000101654	2994	RNMT	TLR7/8	2	0
ENSG00000101654	3324	RNMT	CTRL	2	1
ENSG00000102804	6147	TSC22D1	TLR4	2	0
ENSG00000102804	7593	TSC22D1	TLR7/8	2	0
ENSG00000102886	3692	GDPD3	CTRL	3	1
ENSG00000102886	5924	GDPD3	TLR4	3	0
ENSG00000102886	7321	GDPD3	TLR7/8	3	0
ENSG00000102910	1719	LONP2	CTRL	2	1
ENSG00000102910	1719	LONP2	TLR7/8	2	1
ENSG00000102910	1719	LONP2	TCR	2	1
ENSG00000102910	6614	LONP2	TLR4	2	0
ENSG00000103018	6656	CYB5B	TLR4	2	0
ENSG00000103018	8246	CYB5B	TLR7/8	2	0
ENSG00000103111	3674	MON1B	CTRL	3	1
ENSG00000103111	5907	MON1B	TLR4	3	0
ENSG00000103111	7308	MON1B	TLR7/8	3	0
ENSG00000103160	2058	HSDL1	TLR4	2	0
ENSG00000103160	2058	HSDL1	TLR7/8	2	0
ENSG00000103160	3192	HSDL1	CTRL	2	1
ENSG00000103194	3196	USP10	CTRL	2	1
ENSG00000103194	5489	USP10	TLR4	2	0
ENSG00000103196	2533	CRISPLD2	CTRL	3	1
ENSG00000103196	2533	CRISPLD2	TLR4	3	1
ENSG00000103196	4810	CRISPLD2	TCR	3	0
ENSG00000103196	6869	CRISPLD2	TLR7/8	3	0
ENSG00000103248	2908	MTHFSD	TLR4	2	0
ENSG00000103248	2908	MTHFSD	TCR	2	0
ENSG00000103248	3199	MTHFSD	CTRL	2	1
ENSG00000103335	3649	PIEZO1	CTRL	2	1
ENSG00000103335	5891	PIEZO1	TLR4	2	0
ENSG00000103472	3213	RRN3P2	CTRL	2	1
ENSG00000103472	5496	RRN3P2	TLR4	2	0
ENSG00000103811	2136	CTSH	TLR4	2	0
ENSG00000103811	2136	CTSH	TLR7/8	2	0
ENSG00000103811	4126	CTSH	CTRL	2	1
ENSG00000103995	2006	CEP152	TLR4	2	0
ENSG00000103995	2006	CEP152	TLR7/8	2	0
ENSG00000103995	4727	CEP152	CTRL	2	1
ENSG00000104067	5395	TJP1	TCR	2	0
ENSG00000104067	8310	TJP1	TLR7/8	2	0
ENSG00000104081	5665	BMF	TLR4	2	0
ENSG00000104081	7038	BMF	TLR7/8	2	0
ENSG00000104219	5059	ZDHHC2	TCR	2	0
ENSG00000104219	6060	ZDHHC2	TLR4	2	0
ENSG00000104228	2729	TRIM35	CTRL	2	1
ENSG00000104228	7433	TRIM35	TLR7/8	2	0
ENSG00000104231	2939	ZFAND1	TLR4	3	0
ENSG00000104231	3078	ZFAND1	CTRL	3	1
ENSG00000104231	3090	ZFAND1	TLR7/8	3	0
ENSG00000104290	6022	FZD3	TLR4	2	0
ENSG00000104290	7435	FZD3	TLR7/8	2	0
ENSG00000104626	5809	ERI1	TLR4	2	0
ENSG00000104626	7188	ERI1	TLR7/8	2	0
ENSG00000104731	4992	KLHDC4	TCR	2	0
ENSG00000104731	7276	KLHDC4	TLR7/8	2	0
ENSG00000104783	4733	KCNN4	CTRL	3	1
ENSG00000104783	6749	KCNN4	TLR4	3	0
ENSG00000104783	8351	KCNN4	TLR7/8	3	0
ENSG00000104835	3412	SARS2	CTRL	2	1
ENSG00000104835	5675	SARS2	TLR4	2	0
ENSG00000105289	2158	TJP3	CTRL	2	1
ENSG00000105289	2158	TJP3	TLR7/8	2	1
ENSG00000105289	5709	TJP3	TLR4	2	0
ENSG00000105321	6300	CCDC9	TLR4	2	0
ENSG00000105321	7780	CCDC9	TLR7/8	2	0
ENSG00000105352	2889	CEACAM4	CTRL	2	1
ENSG00000105352	2889	CEACAM4	TLR4	2	1
ENSG00000105352	7771	CEACAM4	TLR7/8	2	0
ENSG00000105373	2249	NOP53	CTRL	2	1
ENSG00000105373	2249	NOP53	TLR7/8	2	1
ENSG00000105373	6303	NOP53	TLR4	2	0
ENSG00000105404	4731	RABAC1	CTRL	2	1
ENSG00000105404	8349	RABAC1	TLR7/8	2	0
ENSG00000105501	3038	SIGLEC5	TLR7/8	2	0
ENSG00000105501	5684	SIGLEC5	TLR4	2	0
ENSG00000105509	5685	HAS1	TLR4	2	0
ENSG00000105509	7055	HAS1	TLR7/8	2	0
ENSG00000105607	4507	GCDH	CTRL	2	1
ENSG00000105607	8126	GCDH	TLR7/8	2	0
ENSG00000105656	3007	ELL	TLR4	2	0
ENSG00000105656	4739	ELL	CTRL	2	1
ENSG00000105664	4740	COMP	CTRL	2	1
ENSG00000105664	6755	COMP	TLR4	2	0
ENSG00000105726	6761	ATP13A1	TLR4	2	0
ENSG00000105726	8368	ATP13A1	TLR7/8	2	0
ENSG00000105866	3224	SP4	CTRL	4	1
ENSG00000105866	4824	SP4	TCR	4	0
ENSG00000105866	5506	SP4	TLR4	4	0
ENSG00000105866	6881	SP4	TLR7/8	4	0
ENSG00000105928	2113	GSDME	CTRL	3	1
ENSG00000105928	2113	GSDME	TCR	3	1
ENSG00000105928	5510	GSDME	TLR4	3	0
ENSG00000105928	6886	GSDME	TLR7/8	3	0
ENSG00000105971	3721	CAV2	CTRL	2	1
ENSG00000105971	5951	CAV2	TLR4	2	0
ENSG00000106018	3735	VIPR2	CTRL	2	1
ENSG00000106018	5018	VIPR2	TCR	2	0
ENSG00000106211	5522	HSPB1	TLR4	2	0
ENSG00000106211	6893	HSPB1	TLR7/8	2	0
ENSG00000106341	5946	PPP1R17	TLR4	2	0
ENSG00000106341	7353	PPP1R17	TLR7/8	2	0
ENSG00000106384	3741	MOGAT3	CTRL	2	1
ENSG00000106384	5968	MOGAT3	TLR4	2	0
ENSG00000106392	3737	C1GALT1	CTRL	2	1
ENSG00000106392	5961	C1GALT1	TLR4	2	0
ENSG00000106603	2322	COA1	CTRL	2	1
ENSG00000106603	2322	COA1	TLR4	2	1
ENSG00000106603	8256	COA1	TLR7/8	2	0
ENSG00000106617	2407	PRKAG2	TLR4	2	0
ENSG00000106617	2407	PRKAG2	TLR7/8	2	0
ENSG00000106617	3730	PRKAG2	CTRL	2	1
ENSG00000106638	5521	TBL2	TLR4	2	0
ENSG00000106638	6890	TBL2	TLR7/8	2	0
ENSG00000106771	1308	TMEM245	TLR4	2	0
ENSG00000106771	1308	TMEM245	TLR7/8	2	0
ENSG00000106771	1308	TMEM245	TCR	2	0
ENSG00000106771	4317	TMEM245	CTRL	2	1
ENSG00000106789	2577	CORO2A	CTRL	3	1
ENSG00000106789	2577	CORO2A	TLR7/8	3	1
ENSG00000106789	5098	CORO2A	TCR	3	0
ENSG00000106789	6159	CORO2A	TLR4	3	0
ENSG00000106853	5106	PTGR1	TCR	3	0
ENSG00000106853	6167	PTGR1	TLR4	3	0
ENSG00000106853	7617	PTGR1	TLR7/8	3	0
ENSG00000106952	3344	TNFSF8	CTRL	3	1
ENSG00000106952	5611	TNFSF8	TLR4	3	0
ENSG00000106952	6975	TNFSF8	TLR7/8	3	0
ENSG00000106992	6157	AK1	TLR4	2	0
ENSG00000106992	7607	AK1	TLR7/8	2	0
ENSG00000107077	4967	KDM4C	TCR	2	0
ENSG00000107077	5842	KDM4C	TLR4	2	0
ENSG00000107263	6176	RAPGEF1	TLR4	2	0
ENSG00000107263	7623	RAPGEF1	TLR7/8	2	0
ENSG00000107281	3971	NPDC1	CTRL	4	1
ENSG00000107281	5099	NPDC1	TCR	4	0
ENSG00000107281	6160	NPDC1	TLR4	4	0
ENSG00000107281	7611	NPDC1	TLR7/8	4	0
ENSG00000107863	3891	ARHGAP21	CTRL	2	1
ENSG00000107863	7531	ARHGAP21	TLR7/8	2	0
ENSG00000107890	2390	ANKRD26	TLR4	2	0
ENSG00000107890	2390	ANKRD26	TLR7/8	2	0
ENSG00000107890	3892	ANKRD26	CTRL	2	1
ENSG00000107959	3907	PITRM1	CTRL	2	1
ENSG00000107959	7548	PITRM1	TLR7/8	2	0
ENSG00000108239	5593	TBC1D12	TLR4	2	0
ENSG00000108239	6963	TBC1D12	TLR7/8	2	0
ENSG00000108244	2153	KRT23	TLR4	2	0
ENSG00000108244	2153	KRT23	TLR7/8	2	0
ENSG00000108244	4215	KRT23	CTRL	2	1
ENSG00000108352	3466	RAPGEFL1	CTRL	2	1
ENSG00000108352	7081	RAPGEFL1	TLR7/8	2	0
ENSG00000108395	1239	TRIM37	TLR4	2	0
ENSG00000108395	1239	TRIM37	TLR7/8	2	0
ENSG00000108395	1239	TRIM37	TCR	2	0
ENSG00000108395	3477	TRIM37	CTRL	2	1
ENSG00000108511	4230	HOXB6	CTRL	2	1
ENSG00000108511	7850	HOXB6	TLR7/8	2	0
ENSG00000108556	4914	CHRNE	TCR	2	0
ENSG00000108556	7102	CHRNE	TLR7/8	2	0
ENSG00000108599	2265	AKAP10	TCR	2	0
ENSG00000108599	4525	AKAP10	CTRL	2	1
ENSG00000108733	2317	PEX12	TLR4	2	0
ENSG00000108733	2317	PEX12	TLR7/8	2	0
ENSG00000108733	4752	PEX12	CTRL	2	1
ENSG00000109171	2534	SLAIN2	CTRL	2	1
ENSG00000109171	2534	SLAIN2	TLR7/8	2	1
ENSG00000109171	6707	SLAIN2	TLR4	2	0
ENSG00000109654	6094	TRIM2	TLR4	2	0
ENSG00000109654	7518	TRIM2	TLR7/8	2	0
ENSG00000109756	1332	RAPGEF2	TLR4	2	0
ENSG00000109756	1332	RAPGEF2	TLR7/8	2	0
ENSG00000109756	3868	RAPGEF2	CTRL	2	1
ENSG00000109775	1288	UFSP2	TLR4	2	0
ENSG00000109775	1288	UFSP2	TLR7/8	2	0
ENSG00000109775	1288	UFSP2	TCR	2	0
ENSG00000109775	3813	UFSP2	CTRL	2	1
ENSG00000109861	1185	CTSC	TLR4	2	0
ENSG00000109861	1185	CTSC	TLR7/8	2	0
ENSG00000109861	1185	CTSC	TCR	2	0
ENSG00000109861	4384	CTSC	CTRL	2	1
ENSG00000109920	2353	FNBP4	TLR4	2	0
ENSG00000109920	3073	FNBP4	CTRL	2	1
ENSG00000110042	6474	DTX4	TLR4	2	0
ENSG00000110042	8006	DTX4	TLR7/8	2	0
ENSG00000110060	3551	PUS3	CTRL	2	1
ENSG00000110060	7173	PUS3	TLR7/8	2	0
ENSG00000110077	4382	MS4A6A	CTRL	2	1
ENSG00000110077	8007	MS4A6A	TLR7/8	2	0
ENSG00000110318	4602	CEP126	CTRL	2	1
ENSG00000110318	6631	CEP126	TLR4	2	0
ENSG00000110628	1370	SLC22A18	TLR4	2	0
ENSG00000110628	1370	SLC22A18	TLR7/8	2	0
ENSG00000110628	1370	SLC22A18	TCR	2	0
ENSG00000110628	3558	SLC22A18	CTRL	2	1
ENSG00000110665	2053	C11orf21	TLR4	2	0
ENSG00000110665	2053	C11orf21	TLR7/8	2	0
ENSG00000110665	4405	C11orf21	CTRL	2	1
ENSG00000110756	1666	HPS5	TLR4	2	0
ENSG00000110756	4372	HPS5	CTRL	2	1
ENSG00000110911	3109	SLC11A2	CTRL	2	1
ENSG00000110911	6802	SLC11A2	TLR7/8	2	0
ENSG00000110931	2018	CAMKK2	CTRL	2	1
ENSG00000110931	2018	CAMKK2	TLR4	2	1
ENSG00000110931	2018	CAMKK2	TLR7/8	2	1
ENSG00000110931	4772	CAMKK2	TCR	2	0
ENSG00000110987	3107	BCL7A	CTRL	2	1
ENSG00000110987	4773	BCL7A	TCR	2	0
ENSG00000111144	2532	LTA4H	TLR4	2	0
ENSG00000111144	2532	LTA4H	TLR7/8	2	0
ENSG00000111144	3492	LTA4H	CTRL	2	1
ENSG00000111196	5438	MAGOHB	TLR4	2	0
ENSG00000111196	6807	MAGOHB	TLR7/8	2	0
ENSG00000111266	1480	DUSP16	CTRL	2	1
ENSG00000111266	1480	DUSP16	TLR4	2	1
ENSG00000111266	1480	DUSP16	TLR7/8	2	1
ENSG00000111266	5241	DUSP16	TCR	2	0
ENSG00000111321	4270	LTBR	CTRL	4	1
ENSG00000111321	5219	LTBR	TCR	4	0
ENSG00000111321	6387	LTBR	TLR4	4	0
ENSG00000111321	7890	LTBR	TLR7/8	4	0
ENSG00000111328	4312	CDK2AP1	CTRL	2	1
ENSG00000111328	6416	CDK2AP1	TLR4	2	0
ENSG00000111331	4934	OAS3	TCR	2	0
ENSG00000111331	7147	OAS3	TLR7/8	2	0
ENSG00000111364	6417	DDX55	TLR4	2	0
ENSG00000111364	7938	DDX55	TLR7/8	2	0
ENSG00000111581	3012	NUP107	TLR7/8	2	0
ENSG00000111581	4338	NUP107	CTRL	2	1
ENSG00000111670	2646	GNPTAB	TLR4	2	0
ENSG00000111670	2646	GNPTAB	TLR7/8	2	0
ENSG00000111670	4250	GNPTAB	CTRL	2	1
ENSG00000111832	4439	RWDD1	CTRL	2	1
ENSG00000111832	8051	RWDD1	TLR7/8	2	0
ENSG00000111846	2102	GCNT2	CTRL	2	1
ENSG00000111846	2102	GCNT2	TLR7/8	2	1
ENSG00000111846	5812	GCNT2	TLR4	2	0
ENSG00000111863	2765	ADTRP	TLR4	3	0
ENSG00000111863	2765	ADTRP	TLR7/8	3	0
ENSG00000111863	3569	ADTRP	CTRL	3	1
ENSG00000111863	4951	ADTRP	TCR	3	0
ENSG00000111897	2069	SERINC1	TLR4	2	0
ENSG00000111897	2069	SERINC1	TLR7/8	2	0
ENSG00000111897	4609	SERINC1	CTRL	2	1
ENSG00000111912	4612	NCOA7	CTRL	2	1
ENSG00000111912	8227	NCOA7	TLR7/8	2	0
ENSG00000111961	5446	SASH1	TLR4	2	0
ENSG00000111961	6828	SASH1	TLR7/8	2	0
ENSG00000112164	1552	GLP1R	CTRL	2	1
ENSG00000112164	1552	GLP1R	TLR4	2	1
ENSG00000112164	1552	GLP1R	TLR7/8	2	1
ENSG00000112164	5296	GLP1R	TCR	2	0
ENSG00000112218	2736	GPR63	CTRL	2	1
ENSG00000112218	6824	GPR63	TLR7/8	2	0
ENSG00000112242	2647	E2F3	CTRL	2	1
ENSG00000112242	2647	E2F3	TLR7/8	2	1
ENSG00000112242	6497	E2F3	TLR4	2	0
ENSG00000112297	2770	CRYBG1	CTRL	2	1
ENSG00000112297	2770	CRYBG1	TLR7/8	2	1
ENSG00000112297	6521	CRYBG1	TLR4	2	0
ENSG00000112320	6522	SOBP	TLR4	2	0
ENSG00000112320	8072	SOBP	TLR7/8	2	0
ENSG00000112343	3135	TRIM38	CTRL	2	1
ENSG00000112343	6822	TRIM38	TLR7/8	2	0
ENSG00000112514	2695	CUTA	TLR7/8	2	0
ENSG00000112514	2695	CUTA	TCR	2	0
ENSG00000112514	4435	CUTA	CTRL	2	1
ENSG00000112584	1430	FAM120B	TLR4	2	0
ENSG00000112584	1430	FAM120B	TLR7/8	2	0
ENSG00000112584	1430	FAM120B	TCR	2	0
ENSG00000112584	4416	FAM120B	CTRL	2	1
ENSG00000112812	6520	PRSS16	TLR4	2	0
ENSG00000112812	8066	PRSS16	TLR7/8	2	0
ENSG00000112977	3763	DAP	CTRL	2	1
ENSG00000112977	7395	DAP	TLR7/8	2	0
ENSG00000113356	3260	POLR3G	CTRL	3	1
ENSG00000113356	5548	POLR3G	TLR4	3	0
ENSG00000113356	6914	POLR3G	TLR7/8	3	0
ENSG00000113407	2649	TARS1	CTRL	2	1
ENSG00000113407	2649	TARS1	TLR7/8	2	1
ENSG00000113407	5990	TARS1	TLR4	2	0
ENSG00000113494	3769	PRLR	CTRL	2	1
ENSG00000113494	5032	PRLR	TCR	2	0
ENSG00000113742	5530	CPEB4	TLR4	2	0
ENSG00000113742	6903	CPEB4	TLR7/8	2	0
ENSG00000113790	2886	EHHADH	TLR4	2	0
ENSG00000113790	2886	EHHADH	TLR7/8	2	0
ENSG00000113790	5233	EHHADH	TCR	2	0
ENSG00000114405	1628	C3orf14	TLR4	2	0
ENSG00000114405	1628	C3orf14	TLR7/8	2	0
ENSG00000114405	1628	C3orf14	TCR	2	0
ENSG00000114405	4305	C3orf14	CTRL	2	1
ENSG00000114439	3853	BBX	CTRL	2	1
ENSG00000114439	7494	BBX	TLR7/8	2	0
ENSG00000114455	2085	HHLA2	TLR4	2	0
ENSG00000114455	2085	HHLA2	TLR7/8	2	0
ENSG00000114455	3854	HHLA2	CTRL	2	1
ENSG00000114491	4334	UMPS	CTRL	2	1
ENSG00000114491	7964	UMPS	TLR7/8	2	0
ENSG00000115073	4050	ACTR1B	CTRL	2	1
ENSG00000115073	6238	ACTR1B	TLR4	2	0
ENSG00000115091	1874	ACTR3	CTRL	2	1
ENSG00000115091	1874	ACTR3	TLR4	2	1
ENSG00000115091	1874	ACTR3	TCR	2	1
ENSG00000115091	7338	ACTR3	TLR7/8	2	0
ENSG00000115107	2643	STEAP3	CTRL	3	1
ENSG00000115107	2643	STEAP3	TCR	3	1
ENSG00000115107	6219	STEAP3	TLR4	3	0
ENSG00000115107	7672	STEAP3	TLR7/8	3	0
ENSG00000115159	4083	GPD2	CTRL	2	1
ENSG00000115159	5148	GPD2	TCR	2	0
ENSG00000115165	4084	CYTIP	CTRL	3	1
ENSG00000115165	6250	CYTIP	TLR4	3	0
ENSG00000115165	7710	CYTIP	TLR7/8	3	0
ENSG00000115183	2922	TANC1	TLR7/8	2	0
ENSG00000115183	3075	TANC1	CTRL	2	1
ENSG00000115350	5155	POLE4	TCR	2	0
ENSG00000115350	7719	POLE4	TLR7/8	2	0
ENSG00000115457	3055	IGFBP2	TLR7/8	2	0
ENSG00000115457	5152	IGFBP2	TCR	2	0
ENSG00000115525	4711	ST3GAL5	CTRL	3	1
ENSG00000115525	5404	ST3GAL5	TCR	3	0
ENSG00000115525	8334	ST3GAL5	TLR7/8	3	0
ENSG00000115602	4876	IL1RL1	TCR	2	0
ENSG00000115602	5643	IL1RL1	TLR4	2	0
ENSG00000115604	2406	IL18R1	TLR4	2	0
ENSG00000115604	3371	IL18R1	CTRL	2	1
ENSG00000115816	4062	CEBPZ	CTRL	2	1
ENSG00000115816	7694	CEBPZ	TLR7/8	2	0
ENSG00000115825	6239	PRKD3	TLR4	2	0
ENSG00000115825	7695	PRKD3	TLR7/8	2	0
ENSG00000115896	1420	PLCL1	TLR4	2	0
ENSG00000115896	1420	PLCL1	TLR7/8	2	0
ENSG00000115896	1420	PLCL1	TCR	2	0
ENSG00000115896	4425	PLCL1	CTRL	2	1
ENSG00000115946	4037	PNO1	CTRL	2	1
ENSG00000115946	7681	PNO1	TLR7/8	2	0
ENSG00000116062	4099	MSH6	CTRL	2	1
ENSG00000116062	7725	MSH6	TLR7/8	2	0
ENSG00000116133	5864	DHCR24	TLR4	2	0
ENSG00000116133	7252	DHCR24	TLR7/8	2	0
ENSG00000116199	6548	FAM20B	TLR4	2	0
ENSG00000116199	8106	FAM20B	TLR7/8	2	0
ENSG00000116237	2982	ICMT	TLR4	2	0
ENSG00000116237	8184	ICMT	TLR7/8	2	0
ENSG00000116273	6602	PHF13	TLR4	2	0
ENSG00000116273	8185	PHF13	TLR7/8	2	0
ENSG00000116574	6577	RHOU	TLR4	2	0
ENSG00000116574	8153	RHOU	TLR7/8	2	0
ENSG00000116679	2115	IVNS1ABP	TLR4	2	0
ENSG00000116679	2115	IVNS1ABP	TLR7/8	2	0
ENSG00000116679	4976	IVNS1ABP	TCR	2	0
ENSG00000116698	5850	SMG7	TLR4	2	0
ENSG00000116698	7234	SMG7	TLR7/8	2	0
ENSG00000116761	2440	CTH	CTRL	3	1
ENSG00000116761	2440	CTH	TLR7/8	3	1
ENSG00000116761	5368	CTH	TCR	3	0
ENSG00000116761	6649	CTH	TLR4	3	0
ENSG00000116977	4510	LGALS8	CTRL	2	1
ENSG00000116977	6567	LGALS8	TLR4	2	0
ENSG00000116983	1659	HPCAL4	CTRL	2	1
ENSG00000116983	1659	HPCAL4	TLR4	2	1
ENSG00000116983	1659	HPCAL4	TLR7/8	2	1
ENSG00000116983	5150	HPCAL4	TCR	2	0
ENSG00000117090	3168	SLAMF1	CTRL	2	1
ENSG00000117090	4795	SLAMF1	TCR	2	0
ENSG00000117222	3622	RBBP5	CTRL	4	1
ENSG00000117222	4982	RBBP5	TCR	4	0
ENSG00000117222	5863	RBBP5	TLR4	4	0
ENSG00000117222	7247	RBBP5	TLR7/8	4	0
ENSG00000117480	2123	FAAH	CTRL	2	1
ENSG00000117480	2123	FAAH	TLR4	2	1
ENSG00000117480	8143	FAAH	TLR7/8	2	0
ENSG00000117601	2003	SERPINC1	TLR4	2	0
ENSG00000117601	2003	SERPINC1	TLR7/8	2	0
ENSG00000117601	2003	SERPINC1	TCR	2	0
ENSG00000117601	4089	SERPINC1	CTRL	2	1
ENSG00000117748	6578	RPA2	TLR4	2	0
ENSG00000117748	8157	RPA2	TLR7/8	2	0
ENSG00000118046	3167	STK11	CTRL	2	1
ENSG00000118046	5471	STK11	TLR4	2	0
ENSG00000118217	2091	ATF6	CTRL	2	1
ENSG00000118217	2091	ATF6	TLR7/8	2	1
ENSG00000118217	5326	ATF6	TCR	2	0
ENSG00000118276	5081	B4GALT6	TCR	2	0
ENSG00000118276	7559	B4GALT6	TLR7/8	2	0
ENSG00000118418	3575	HMGN3	CTRL	3	1
ENSG00000118418	5815	HMGN3	TLR4	3	0
ENSG00000118418	7193	HMGN3	TLR7/8	3	0
ENSG00000118523	5290	CCN2	TCR	2	0
ENSG00000118523	6516	CCN2	TLR4	2	0
ENSG00000118961	4877	LDAH	TCR	3	0
ENSG00000118961	5648	LDAH	TLR4	3	0
ENSG00000118961	7019	LDAH	TLR7/8	3	0
ENSG00000119318	1464	RAD23B	CTRL	2	1
ENSG00000119318	1464	RAD23B	TLR4	2	1
ENSG00000119318	7945	RAD23B	TLR7/8	2	0
ENSG00000119321	3983	FKBP15	CTRL	3	1
ENSG00000119321	6171	FKBP15	TLR4	3	0
ENSG00000119321	7619	FKBP15	TLR7/8	3	0
ENSG00000119403	3345	PHF19	CTRL	2	1
ENSG00000119403	5614	PHF19	TLR4	2	0
ENSG00000119411	2773	BSPRY	TLR4	3	0
ENSG00000119411	2773	BSPRY	TLR7/8	3	0
ENSG00000119411	3985	BSPRY	CTRL	3	1
ENSG00000119411	5107	BSPRY	TCR	3	0
ENSG00000119431	2605	HDHD3	TLR4	3	0
ENSG00000119431	2605	HDHD3	TLR7/8	3	0
ENSG00000119431	3986	HDHD3	CTRL	3	1
ENSG00000119431	5108	HDHD3	TCR	3	0
ENSG00000119509	5236	INVS	TCR	3	0
ENSG00000119509	6419	INVS	TLR4	3	0
ENSG00000119509	7941	INVS	TLR7/8	3	0
ENSG00000119537	2422	KDSR	TLR4	2	0
ENSG00000119537	2422	KDSR	TLR7/8	2	0
ENSG00000119537	3323	KDSR	CTRL	2	1
ENSG00000119636	1733	BBOF1	TLR4	2	0
ENSG00000119636	3369	BBOF1	CTRL	2	1
ENSG00000119673	1928	ACOT2	TLR4	2	0
ENSG00000119673	1928	ACOT2	TLR7/8	2	0
ENSG00000119673	1928	ACOT2	TCR	2	0
ENSG00000119673	3367	ACOT2	CTRL	2	1
ENSG00000119698	1198	PPP4R4	TLR4	2	0
ENSG00000119698	1198	PPP4R4	TLR7/8	2	0
ENSG00000119698	1198	PPP4R4	TCR	2	0
ENSG00000119698	3996	PPP4R4	CTRL	2	1
ENSG00000119778	2185	ATAD2B	TLR4	2	0
ENSG00000119778	2185	ATAD2B	TLR7/8	2	0
ENSG00000119778	3380	ATAD2B	CTRL	2	1
ENSG00000119943	2435	PYROXD2	TLR4	2	0
ENSG00000119943	2435	PYROXD2	TLR7/8	2	0
ENSG00000119943	3321	PYROXD2	CTRL	2	1
ENSG00000119969	3313	HELLS	CTRL	2	1
ENSG00000119969	6964	HELLS	TLR7/8	2	0
ENSG00000119979	4843	DENND10	TCR	2	0
ENSG00000119979	6947	DENND10	TLR7/8	2	0
ENSG00000120008	2957	WDR11	TLR7/8	3	0
ENSG00000120008	3074	WDR11	CTRL	3	1
ENSG00000120008	5572	WDR11	TLR4	3	0
ENSG00000120262	2120	CCDC170	TLR4	2	0
ENSG00000120262	2120	CCDC170	TLR7/8	2	0
ENSG00000120262	4788	CCDC170	TCR	2	0
ENSG00000120370	5339	GORAB	TCR	2	0
ENSG00000120370	8169	GORAB	TLR7/8	2	0
ENSG00000120437	2790	ACAT2	CTRL	2	1
ENSG00000120437	2790	ACAT2	TLR4	2	1
ENSG00000120437	7210	ACAT2	TLR7/8	2	0
ENSG00000120451	4390	SNX19	CTRL	3	1
ENSG00000120451	6478	SNX19	TLR4	3	0
ENSG00000120451	8014	SNX19	TLR7/8	3	0
ENSG00000120539	1440	MASTL	CTRL	2	1
ENSG00000120539	1440	MASTL	TLR4	2	1
ENSG00000120539	1440	MASTL	TLR7/8	2	1
ENSG00000120539	5077	MASTL	TCR	2	0
ENSG00000120860	2738	WASHC3	CTRL	2	1
ENSG00000120860	2738	WASHC3	TLR4	2	1
ENSG00000120860	7865	WASHC3	TLR7/8	2	0
ENSG00000121058	4202	COIL	CTRL	3	1
ENSG00000121058	5198	COIL	TCR	3	0
ENSG00000121058	6345	COIL	TLR4	3	0
ENSG00000121060	6344	TRIM25	TLR4	2	0
ENSG00000121060	7830	TRIM25	TLR7/8	2	0
ENSG00000121316	3044	PLBD1	TLR7/8	2	0
ENSG00000121316	3532	PLBD1	CTRL	2	1
ENSG00000121350	1894	PYROXD1	CTRL	2	1
ENSG00000121350	1894	PYROXD1	TLR4	2	1
ENSG00000121350	1894	PYROXD1	TLR7/8	2	1
ENSG00000121350	4936	PYROXD1	TCR	2	0
ENSG00000121413	2980	ZSCAN18	TLR7/8	2	0
ENSG00000121413	6307	ZSCAN18	TLR4	2	0
ENSG00000121570	2676	DPPA4	TLR4	3	0
ENSG00000121570	2676	DPPA4	TLR7/8	3	0
ENSG00000121570	3856	DPPA4	CTRL	3	1
ENSG00000121570	5064	DPPA4	TCR	3	0
ENSG00000121577	5767	POPDC2	TLR4	2	0
ENSG00000121577	7140	POPDC2	TLR7/8	2	0
ENSG00000121691	2300	CAT	TLR4	2	0
ENSG00000121691	2300	CAT	TLR7/8	2	0
ENSG00000121691	4394	CAT	CTRL	2	1
ENSG00000121957	5870	GPSM2	TLR4	2	0
ENSG00000121957	7261	GPSM2	TLR7/8	2	0
ENSG00000122223	3169	CD244	CTRL	3	1
ENSG00000122223	4798	CD244	TCR	3	0
ENSG00000122223	6841	CD244	TLR7/8	3	0
ENSG00000122299	2545	ZC3H7A	TLR4	2	0
ENSG00000122299	2545	ZC3H7A	TLR7/8	2	0
ENSG00000122299	3687	ZC3H7A	CTRL	2	1
ENSG00000122863	3819	CHST3	CTRL	2	1
ENSG00000122863	6041	CHST3	TLR4	2	0
ENSG00000122912	3280	SLC25A16	CTRL	3	1
ENSG00000122912	5567	SLC25A16	TLR4	3	0
ENSG00000122912	6943	SLC25A16	TLR7/8	3	0
ENSG00000123095	6448	BHLHE41	TLR4	2	0
ENSG00000123095	7980	BHLHE41	TLR7/8	2	0
ENSG00000123200	3953	ZC3H13	CTRL	2	1
ENSG00000123200	7594	ZC3H13	TLR7/8	2	0
ENSG00000123213	6677	NLN	TLR4	2	0
ENSG00000123213	8269	NLN	TLR7/8	2	0
ENSG00000123219	2997	CENPK	TLR7/8	2	0
ENSG00000123219	3076	CENPK	CTRL	2	1
ENSG00000123607	4724	TTC21B	CTRL	2	1
ENSG00000123607	8331	TTC21B	TLR7/8	2	0
ENSG00000123609	6248	NMI	TLR4	2	0
ENSG00000123609	7708	NMI	TLR7/8	2	0
ENSG00000123843	4534	C4BPB	CTRL	2	1
ENSG00000123843	6583	C4BPB	TLR4	2	0
ENSG00000123892	1251	RAB38	TLR4	2	0
ENSG00000123892	1251	RAB38	TLR7/8	2	0
ENSG00000123892	1251	RAB38	TCR	2	0
ENSG00000123892	4383	RAB38	CTRL	2	1
ENSG00000124116	5843	WFDC3	TLR4	2	0
ENSG00000124116	7224	WFDC3	TLR7/8	2	0
ENSG00000124151	2114	NCOA3	CTRL	2	1
ENSG00000124151	2114	NCOA3	TLR4	2	1
ENSG00000124151	8101	NCOA3	TLR7/8	2	0
ENSG00000124243	1421	BCAS4	CTRL	2	1
ENSG00000124243	1421	BCAS4	TLR4	2	1
ENSG00000124243	1421	BCAS4	TLR7/8	2	1
ENSG00000124243	4792	BCAS4	TCR	2	0
ENSG00000124275	5727	MTRR	TLR4	2	0
ENSG00000124275	7092	MTRR	TLR7/8	2	0
ENSG00000124508	2623	BTN2A2	TLR4	2	0
ENSG00000124508	2623	BTN2A2	TLR7/8	2	0
ENSG00000124508	4459	BTN2A2	CTRL	2	1
ENSG00000124615	2385	MOCS1	CTRL	2	1
ENSG00000124615	2385	MOCS1	TLR7/8	2	1
ENSG00000124615	5297	MOCS1	TCR	2	0
ENSG00000124713	2998	GNMT	TLR4	3	0
ENSG00000124713	3086	GNMT	TLR7/8	3	0
ENSG00000124713	4962	GNMT	TCR	3	0
ENSG00000124767	2797	GLO1	CTRL	2	1
ENSG00000124767	6524	GLO1	TLR4	2	0
ENSG00000124783	2741	SSR1	TCR	2	0
ENSG00000124783	4450	SSR1	CTRL	2	1
ENSG00000124788	2624	ATXN1	CTRL	2	1
ENSG00000124788	2624	ATXN1	TLR7/8	2	1
ENSG00000124788	6494	ATXN1	TLR4	2	0
ENSG00000124795	4419	DEK	CTRL	2	1
ENSG00000124795	8033	DEK	TLR7/8	2	0
ENSG00000124882	2629	EREG	CTRL	2	1
ENSG00000124882	6946	EREG	TLR7/8	2	0
ENSG00000125148	3666	MT2A	CTRL	3	1
ENSG00000125148	5900	MT2A	TLR4	3	0
ENSG00000125148	7298	MT2A	TLR7/8	3	0
ENSG00000125246	3328	CLYBL	CTRL	3	1
ENSG00000125246	4855	CLYBL	TCR	3	0
ENSG00000125246	6968	CLYBL	TLR7/8	3	0
ENSG00000125257	2368	ABCC4	TLR4	2	0
ENSG00000125257	3951	ABCC4	CTRL	2	1
ENSG00000125510	4470	OPRL1	CTRL	2	1
ENSG00000125510	8085	OPRL1	TLR7/8	2	0
ENSG00000125629	4033	INSIG2	CTRL	2	1
ENSG00000125629	7670	INSIG2	TLR7/8	2	0
ENSG00000125630	3708	POLR1B	CTRL	2	1
ENSG00000125630	5936	POLR1B	TLR4	2	0
ENSG00000125730	6762	C3	TLR4	2	0
ENSG00000125730	8370	C3	TLR7/8	2	0
ENSG00000125753	4893	VASP	TCR	3	0
ENSG00000125753	5691	VASP	TLR4	3	0
ENSG00000125753	7062	VASP	TLR7/8	3	0
ENSG00000125772	3600	GPCPD1	CTRL	3	1
ENSG00000125772	4963	GPCPD1	TCR	3	0
ENSG00000125772	5837	GPCPD1	TLR4	3	0
ENSG00000125775	1499	SDCBP2	CTRL	2	1
ENSG00000125775	1499	SDCBP2	TLR4	2	1
ENSG00000125775	1499	SDCBP2	TLR7/8	2	1
ENSG00000125775	4834	SDCBP2	TCR	2	0
ENSG00000125877	2551	ITPA	TLR4	2	0
ENSG00000125877	2551	ITPA	TLR7/8	2	0
ENSG00000125877	4472	ITPA	CTRL	2	1
ENSG00000125912	5708	NCLN	TLR4	2	0
ENSG00000125912	7070	NCLN	TLR7/8	2	0
ENSG00000126001	1620	CEP250	CTRL	2	1
ENSG00000126001	1620	CEP250	TLR4	2	1
ENSG00000126001	1620	CEP250	TCR	2	1
ENSG00000126001	8081	CEP250	TLR7/8	2	0
ENSG00000126266	6313	FFAR1	TLR4	2	0
ENSG00000126266	7793	FFAR1	TLR7/8	2	0
ENSG00000126368	3465	NR1D1	CTRL	2	1
ENSG00000126368	7080	NR1D1	TLR7/8	2	0
ENSG00000126581	2243	BECN1	TLR7/8	2	0
ENSG00000126581	2243	BECN1	TCR	2	0
ENSG00000126581	6034	BECN1	TLR4	2	0
ENSG00000126602	3207	TRAP1	CTRL	3	1
ENSG00000126602	5492	TRAP1	TLR4	3	0
ENSG00000126602	6874	TRAP1	TLR7/8	3	0
ENSG00000126822	6445	PLEKHG3	TLR4	2	0
ENSG00000126822	7975	PLEKHG3	TLR7/8	2	0
ENSG00000126860	2383	EVI2A	TLR4	2	0
ENSG00000126860	4204	EVI2A	CTRL	2	1
ENSG00000126878	5112	AIF1L	TCR	2	0
ENSG00000126878	7622	AIF1L	TLR7/8	2	0
ENSG00000126934	1645	MAP2K2	TLR4	2	0
ENSG00000126934	1645	MAP2K2	TLR7/8	2	0
ENSG00000126934	5189	MAP2K2	TCR	2	0
ENSG00000127463	2395	EMC1	CTRL	2	1
ENSG00000127463	2395	EMC1	TLR7/8	2	1
ENSG00000127463	6599	EMC1	TLR4	2	0
ENSG00000127528	2218	KLF2	TLR4	2	0
ENSG00000127528	2218	KLF2	TLR7/8	2	0
ENSG00000127528	3423	KLF2	CTRL	2	1
ENSG00000127720	1722	METTL25	CTRL	2	1
ENSG00000127720	1722	METTL25	TLR4	2	1
ENSG00000127720	6787	METTL25	TLR7/8	2	0
ENSG00000128245	2420	YWHAH	CTRL	2	1
ENSG00000128245	2420	YWHAH	TLR4	2	1
ENSG00000128245	8187	YWHAH	TLR7/8	2	0
ENSG00000128272	5902	ATF4	TLR4	2	0
ENSG00000128272	7302	ATF4	TLR7/8	2	0
ENSG00000128274	2447	A4GALT	TLR4	2	0
ENSG00000128274	2447	A4GALT	TCR	2	0
ENSG00000128274	3185	A4GALT	CTRL	2	1
ENSG00000128585	6671	MKLN1	TLR4	2	0
ENSG00000128585	8261	MKLN1	TLR7/8	2	0
ENSG00000128829	3407	EIF2AK4	CTRL	3	1
ENSG00000128829	4887	EIF2AK4	TCR	3	0
ENSG00000128829	7037	EIF2AK4	TLR7/8	3	0
ENSG00000129103	3747	SUMF2	CTRL	3	1
ENSG00000129103	5974	SUMF2	TLR4	3	0
ENSG00000129103	7380	SUMF2	TLR7/8	3	0
ENSG00000129197	1524	RPAIN	CTRL	2	1
ENSG00000129197	1524	RPAIN	TLR4	2	1
ENSG00000129197	1524	RPAIN	TLR7/8	2	1
ENSG00000129197	5208	RPAIN	TCR	2	0
ENSG00000129244	4759	ATP1B2	CTRL	3	1
ENSG00000129244	6775	ATP1B2	TLR4	3	0
ENSG00000129244	8386	ATP1B2	TLR7/8	3	0
ENSG00000129292	3872	PHF20L1	CTRL	2	1
ENSG00000129292	7513	PHF20L1	TLR7/8	2	0
ENSG00000129353	6314	SLC44A2	TLR4	2	0
ENSG00000129353	7794	SLC44A2	TLR7/8	2	0
ENSG00000129422	1238	MTUS1	CTRL	2	1
ENSG00000129422	1238	MTUS1	TLR4	2	1
ENSG00000129422	1238	MTUS1	TLR7/8	2	1
ENSG00000129422	5060	MTUS1	TCR	2	0
ENSG00000129450	5680	SIGLEC9	TLR4	2	0
ENSG00000129450	7053	SIGLEC9	TLR7/8	2	0
ENSG00000129538	4659	RNASE1	CTRL	2	1
ENSG00000129538	8273	RNASE1	TLR7/8	2	0
ENSG00000130338	2318	TULP4	TLR4	2	0
ENSG00000130338	4411	TULP4	CTRL	2	1
ENSG00000130414	4023	NDUFA10	CTRL	3	1
ENSG00000130414	6211	NDUFA10	TLR4	3	0
ENSG00000130414	7660	NDUFA10	TLR7/8	3	0
ENSG00000130517	4738	PGPEP1	CTRL	2	1
ENSG00000130517	8363	PGPEP1	TLR7/8	2	0
ENSG00000130518	4161	IQCN	CTRL	2	1
ENSG00000130518	6298	IQCN	TLR4	2	0
ENSG00000130544	4745	ZNF557	CTRL	2	1
ENSG00000130544	5417	ZNF557	TCR	2	0
ENSG00000130589	4466	HELZ2	CTRL	2	1
ENSG00000130589	8083	HELZ2	TLR7/8	2	0
ENSG00000130640	3018	TUBGCP2	TLR4	2	0
ENSG00000130640	7472	TUBGCP2	TLR7/8	2	0
ENSG00000130684	1579	ZNF337	CTRL	2	1
ENSG00000130684	1579	ZNF337	TLR4	2	1
ENSG00000130684	3084	ZNF337	TLR7/8	2	0
ENSG00000130702	3596	LAMA5	CTRL	2	1
ENSG00000130702	7216	LAMA5	TLR7/8	2	0
ENSG00000130770	5476	ATP5IF1	TLR4	2	0
ENSG00000130770	6853	ATP5IF1	TLR7/8	2	0
ENSG00000130812	3444	ANGPTL6	CTRL	2	1
ENSG00000130812	5707	ANGPTL6	TLR4	2	0
ENSG00000131023	3133	LATS1	CTRL	2	1
ENSG00000131023	4785	LATS1	TCR	2	0
ENSG00000131126	4732	TEX101	CTRL	2	1
ENSG00000131126	6748	TEX101	TLR4	2	0
ENSG00000131238	2753	PPT1	TCR	2	0
ENSG00000131238	4043	PPT1	CTRL	2	1
ENSG00000131370	2962	SH3BP5	TLR4	3	0
ENSG00000131370	3509	SH3BP5	CTRL	3	1
ENSG00000131370	7135	SH3BP5	TLR7/8	3	0
ENSG00000131386	4327	GALNT15	CTRL	2	1
ENSG00000131386	5243	GALNT15	TCR	2	0
ENSG00000131507	3791	NDFIP1	CTRL	2	1
ENSG00000131507	6007	NDFIP1	TLR4	2	0
ENSG00000132196	5330	HSD17B7	TCR	2	0
ENSG00000132196	8131	HSD17B7	TLR7/8	2	0
ENSG00000132256	2619	TRIM5	TLR7/8	2	0
ENSG00000132256	2619	TRIM5	TCR	2	0
ENSG00000132256	6483	TRIM5	TLR4	2	0
ENSG00000132286	5274	TIMM10B	TCR	2	0
ENSG00000132286	8024	TIMM10B	TLR7/8	2	0
ENSG00000132313	4712	MRPL35	CTRL	3	1
ENSG00000132313	6744	MRPL35	TLR4	3	0
ENSG00000132313	8335	MRPL35	TLR7/8	3	0
ENSG00000132329	4872	RAMP1	TCR	3	0
ENSG00000132329	5642	RAMP1	TLR4	3	0
ENSG00000132329	7015	RAMP1	TLR7/8	3	0
ENSG00000132383	6784	RPA1	TLR4	2	0
ENSG00000132383	8400	RPA1	TLR7/8	2	0
ENSG00000132436	3745	FIGNL1	CTRL	3	1
ENSG00000132436	5972	FIGNL1	TLR4	3	0
ENSG00000132436	7379	FIGNL1	TLR7/8	3	0
ENSG00000132781	4517	MUTYH	CTRL	2	1
ENSG00000132781	8140	MUTYH	TLR7/8	2	0
ENSG00000132823	6534	OSER1	TLR4	2	0
ENSG00000132823	8089	OSER1	TLR7/8	2	0
ENSG00000132842	5038	AP3B1	TCR	3	0
ENSG00000132842	5999	AP3B1	TLR4	3	0
ENSG00000132842	7408	AP3B1	TLR7/8	3	0
ENSG00000132965	6140	ALOX5AP	TLR4	2	0
ENSG00000132965	7590	ALOX5AP	TLR7/8	2	0
ENSG00000133055	2573	MYBPH	TLR4	2	0
ENSG00000133055	2573	MYBPH	TLR7/8	2	0
ENSG00000133055	5309	MYBPH	TCR	2	0
ENSG00000133056	6560	PIK3C2B	TLR4	2	0
ENSG00000133056	8124	PIK3C2B	TLR7/8	2	0
ENSG00000133059	3623	DSTYK	CTRL	2	1
ENSG00000133059	7248	DSTYK	TLR7/8	2	0
ENSG00000133103	3331	COG6	CTRL	2	1
ENSG00000133103	4858	COG6	TCR	2	0
ENSG00000133313	3913	CNDP2	CTRL	3	1
ENSG00000133313	6125	CNDP2	TLR4	3	0
ENSG00000133313	7562	CNDP2	TLR7/8	3	0
ENSG00000133466	4636	C1QTNF6	CTRL	3	1
ENSG00000133466	6654	C1QTNF6	TLR4	3	0
ENSG00000133466	8242	C1QTNF6	TLR7/8	3	0
ENSG00000133731	1859	IMPA1	CTRL	2	1
ENSG00000133731	1859	IMPA1	TLR4	2	1
ENSG00000133731	1859	IMPA1	TLR7/8	2	1
ENSG00000133731	5205	IMPA1	TCR	2	0
ENSG00000133739	2230	LRRCC1	TLR4	2	0
ENSG00000133739	4246	LRRCC1	CTRL	2	1
ENSG00000133742	2191	CA1	CTRL	2	1
ENSG00000133742	2321	CA1	TCR	2	0
ENSG00000133805	4784	AMPD3	TCR	3	0
ENSG00000133805	5443	AMPD3	TLR4	3	0
ENSG00000133805	6814	AMPD3	TLR7/8	3	0
ENSG00000133943	4705	DGLUCY	CTRL	2	1
ENSG00000133943	8322	DGLUCY	TLR7/8	2	0
ENSG00000133983	4016	COX16	CTRL	3	1
ENSG00000133983	6200	COX16	TLR4	3	0
ENSG00000133983	7651	COX16	TLR7/8	3	0
ENSG00000134256	2141	CD101	TLR4	2	0
ENSG00000134256	2141	CD101	TLR7/8	2	0
ENSG00000134256	4567	CD101	CTRL	2	1
ENSG00000134265	2881	NAPG	TLR4	2	0
ENSG00000134265	3924	NAPG	CTRL	2	1
ENSG00000134283	4297	PPHLN1	CTRL	2	1
ENSG00000134283	7920	PPHLN1	TLR7/8	2	0
ENSG00000134324	4028	LPIN1	CTRL	3	1
ENSG00000134324	6217	LPIN1	TLR4	3	0
ENSG00000134324	7668	LPIN1	TLR7/8	3	0
ENSG00000134440	3929	NARS1	CTRL	2	1
ENSG00000134440	6134	NARS1	TLR4	2	0
ENSG00000134461	1648	ANKRD16	TLR4	2	0
ENSG00000134461	1648	ANKRD16	TLR7/8	2	0
ENSG00000134461	3910	ANKRD16	CTRL	2	1
ENSG00000134571	6459	MYBPC3	TLR4	2	0
ENSG00000134571	7989	MYBPC3	TLR7/8	2	0
ENSG00000134815	5182	DHX34	TCR	3	0
ENSG00000134815	6301	DHX34	TLR4	3	0
ENSG00000134815	7781	DHX34	TLR7/8	3	0
ENSG00000134871	6136	COL4A2	TLR4	2	0
ENSG00000134871	7581	COL4A2	TLR7/8	2	0
ENSG00000135052	2638	GOLM1	TLR4	2	0
ENSG00000135052	2638	GOLM1	TLR7/8	2	0
ENSG00000135052	2744	GOLM1	CTRL	2	1
ENSG00000135052	2744	GOLM1	TCR	2	1
ENSG00000135525	4953	MAP7	TCR	2	0
ENSG00000135525	7201	MAP7	TLR7/8	2	0
ENSG00000135549	4610	PKIB	CTRL	2	1
ENSG00000135549	8226	PKIB	TLR7/8	2	0
ENSG00000135679	4339	MDM2	CTRL	3	1
ENSG00000135679	6435	MDM2	TLR4	3	0
ENSG00000135679	7969	MDM2	TLR7/8	3	0
ENSG00000135821	2034	GLUL	TLR7/8	2	0
ENSG00000135821	4489	GLUL	CTRL	2	1
ENSG00000135862	2502	LAMC1	CTRL	2	1
ENSG00000135862	2502	LAMC1	TLR4	2	1
ENSG00000135862	4973	LAMC1	TCR	2	0
ENSG00000135905	4052	DOCK10	CTRL	2	1
ENSG00000135905	6234	DOCK10	TLR4	2	0
ENSG00000135953	3373	MFSD9	CTRL	2	1
ENSG00000135953	5646	MFSD9	TLR4	2	0
ENSG00000136044	4254	APPL2	CTRL	2	1
ENSG00000136044	7873	APPL2	TLR7/8	2	0
ENSG00000136111	1737	TBC1D4	CTRL	2	1
ENSG00000136111	1737	TBC1D4	TLR4	2	1
ENSG00000136111	1737	TBC1D4	TLR7/8	2	1
ENSG00000136111	5091	TBC1D4	TCR	2	0
ENSG00000136193	3072	SCRN1	TLR4	2	0
ENSG00000136193	7349	SCRN1	TLR7/8	2	0
ENSG00000136371	1495	MTHFS	TLR4	2	0
ENSG00000136371	1495	MTHFS	TLR7/8	2	0
ENSG00000136371	1495	MTHFS	TCR	2	0
ENSG00000136371	4128	MTHFS	CTRL	2	1
ENSG00000136379	4728	ABHD17C	CTRL	2	1
ENSG00000136379	8344	ABHD17C	TLR7/8	2	0
ENSG00000136425	5166	CIB2	TCR	2	0
ENSG00000136425	6273	CIB2	TLR4	2	0
ENSG00000136436	6777	CALCOCO2	TLR4	2	0
ENSG00000136436	8387	CALCOCO2	TLR7/8	2	0
ENSG00000136527	4310	TRA2B	CTRL	2	1
ENSG00000136527	7934	TRA2B	TLR7/8	2	0
ENSG00000136560	6742	TANK	TLR4	2	0
ENSG00000136560	8329	TANK	TLR7/8	2	0
ENSG00000136573	3838	BLK	CTRL	3	1
ENSG00000136573	6058	BLK	TLR4	3	0
ENSG00000136573	7481	BLK	TLR7/8	3	0
ENSG00000136717	1680	BIN1	CTRL	2	1
ENSG00000136717	1680	BIN1	TLR4	2	1
ENSG00000136717	1680	BIN1	TLR7/8	2	1
ENSG00000136717	5130	BIN1	TCR	2	0
ENSG00000136783	2194	NIPSNAP3A	TLR4	3	0
ENSG00000136783	2194	NIPSNAP3A	TLR7/8	3	0
ENSG00000136783	4313	NIPSNAP3A	CTRL	3	1
ENSG00000136783	5237	NIPSNAP3A	TCR	3	0
ENSG00000136828	6156	RALGPS1	TLR4	2	0
ENSG00000136828	7606	RALGPS1	TLR7/8	2	0
ENSG00000136867	3982	SLC31A2	CTRL	2	1
ENSG00000136867	6170	SLC31A2	TLR4	2	0
ENSG00000137070	2146	IL11RA	TLR4	2	0
ENSG00000137070	2146	IL11RA	TLR7/8	2	0
ENSG00000137070	3343	IL11RA	CTRL	2	1
ENSG00000137094	6149	DNAJB5	TLR4	2	0
ENSG00000137094	7597	DNAJB5	TLR7/8	2	0
ENSG00000137364	2685	TPMT	TLR4	2	0
ENSG00000137364	5280	TPMT	TCR	2	0
ENSG00000137393	4420	RNF144B	CTRL	3	1
ENSG00000137393	6496	RNF144B	TLR4	3	0
ENSG00000137393	8034	RNF144B	TLR7/8	3	0
ENSG00000137411	4614	VARS2	CTRL	3	1
ENSG00000137411	6634	VARS2	TLR4	3	0
ENSG00000137411	8222	VARS2	TLR7/8	3	0
ENSG00000137474	2325	MYO7A	TLR4	2	0
ENSG00000137474	2325	MYO7A	TLR7/8	2	0
ENSG00000137474	5257	MYO7A	TCR	2	0
ENSG00000137507	6461	LRRC32	TLR4	2	0
ENSG00000137507	7994	LRRC32	TLR7/8	2	0
ENSG00000137709	4367	POU2F3	CTRL	2	1
ENSG00000137709	6463	POU2F3	TLR4	2	0
ENSG00000137710	6457	RDX	TLR4	2	0
ENSG00000137710	7987	RDX	TLR7/8	2	0
ENSG00000137713	5787	PPP2R1B	TLR4	2	0
ENSG00000137713	7162	PPP2R1B	TLR7/8	2	0
ENSG00000137714	4360	FDX1	CTRL	3	1
ENSG00000137714	6458	FDX1	TLR4	3	0
ENSG00000137714	7988	FDX1	TLR7/8	3	0
ENSG00000137731	6469	FXYD2	TLR4	2	0
ENSG00000137731	8001	FXYD2	TLR7/8	2	0
ENSG00000137764	2312	MAP2K5	CTRL	2	1
ENSG00000137764	2312	MAP2K5	TLR4	2	1
ENSG00000137764	7741	MAP2K5	TLR7/8	2	0
ENSG00000137801	2157	THBS1	TLR4	2	0
ENSG00000137801	2157	THBS1	TLR7/8	2	0
ENSG00000137801	4135	THBS1	CTRL	2	1
ENSG00000137802	5161	MAPKBP1	TCR	3	0
ENSG00000137802	6266	MAPKBP1	TLR4	3	0
ENSG00000137802	7732	MAPKBP1	TLR7/8	3	0
ENSG00000137806	6265	NDUFAF1	TLR4	2	0
ENSG00000137806	7731	NDUFAF1	TLR7/8	2	0
ENSG00000137841	5667	PLCB2	TLR4	2	0
ENSG00000137841	7039	PLCB2	TLR7/8	2	0
ENSG00000137845	3402	ADAM10	CTRL	2	1
ENSG00000137845	5659	ADAM10	TLR4	2	0
ENSG00000138101	5146	DTNB	TCR	3	0
ENSG00000138101	6244	DTNB	TLR4	3	0
ENSG00000138101	7705	DTNB	TLR7/8	3	0
ENSG00000138111	2529	MFSD13A	TLR7/8	2	0
ENSG00000138111	2529	MFSD13A	TCR	2	0
ENSG00000138111	6709	MFSD13A	TLR4	2	0
ENSG00000138119	2981	MYOF	TLR4	2	0
ENSG00000138119	6962	MYOF	TLR7/8	2	0
ENSG00000138134	5068	STAMBPL1	TCR	2	0
ENSG00000138134	7504	STAMBPL1	TLR7/8	2	0
ENSG00000138185	1501	ENTPD1	TLR4	2	0
ENSG00000138185	1501	ENTPD1	TLR7/8	2	0
ENSG00000138185	1501	ENTPD1	TCR	2	0
ENSG00000138185	3314	ENTPD1	CTRL	2	1
ENSG00000138303	2992	ASCC1	TLR7/8	2	0
ENSG00000138303	6042	ASCC1	TLR4	2	0
ENSG00000138311	5073	ZNF365	TCR	3	0
ENSG00000138311	6099	ZNF365	TLR4	3	0
ENSG00000138311	7523	ZNF365	TLR7/8	3	0
ENSG00000138376	2196	BARD1	TLR4	2	0
ENSG00000138376	2196	BARD1	TLR7/8	2	0
ENSG00000138376	4092	BARD1	CTRL	2	1
ENSG00000138381	2969	ASNSD1	TLR4	2	0
ENSG00000138381	7657	ASNSD1	TLR7/8	2	0
ENSG00000138395	6227	CDK15	TLR4	2	0
ENSG00000138395	7679	CDK15	TLR7/8	2	0
ENSG00000138593	2663	SECISBP2L	CTRL	2	1
ENSG00000138593	7745	SECISBP2L	TLR7/8	2	0
ENSG00000138670	6047	RASGEF1B	TLR4	2	0
ENSG00000138670	7469	RASGEF1B	TLR7/8	2	0
ENSG00000138709	1362	LARP1B	TLR4	2	0
ENSG00000138709	1362	LARP1B	TLR7/8	2	0
ENSG00000138709	3806	LARP1B	CTRL	2	1
ENSG00000138741	6026	TRPC3	TLR4	2	0
ENSG00000138741	7442	TRPC3	TLR7/8	2	0
ENSG00000138772	1548	ANXA3	TLR4	2	0
ENSG00000138772	1548	ANXA3	TLR7/8	2	0
ENSG00000138772	3821	ANXA3	CTRL	2	1
ENSG00000138777	2363	PPA2	TLR4	3	0
ENSG00000138777	2363	PPA2	TLR7/8	3	0
ENSG00000138777	3846	PPA2	CTRL	3	1
ENSG00000138777	5065	PPA2	TCR	3	0
ENSG00000138801	3847	PAPSS1	CTRL	2	1
ENSG00000138801	7500	PAPSS1	TLR7/8	2	0
ENSG00000138814	6079	PPP3CA	TLR4	2	0
ENSG00000138814	7496	PPP3CA	TLR7/8	2	0
ENSG00000138829	1378	FBN2	CTRL	2	1
ENSG00000138829	1378	FBN2	TLR4	2	1
ENSG00000138829	1378	FBN2	TLR7/8	2	1
ENSG00000138829	5194	FBN2	TCR	2	0
ENSG00000139083	2210	ETV6	TLR4	2	0
ENSG00000139083	2210	ETV6	TLR7/8	2	0
ENSG00000139083	4321	ETV6	CTRL	2	1
ENSG00000139182	3506	CLSTN3	CTRL	3	1
ENSG00000139182	5762	CLSTN3	TLR4	3	0
ENSG00000139182	7131	CLSTN3	TLR7/8	3	0
ENSG00000139354	5747	GAS2L3	TLR4	2	0
ENSG00000139354	7117	GAS2L3	TLR7/8	2	0
ENSG00000139372	4252	TDG	CTRL	2	1
ENSG00000139372	6376	TDG	TLR4	2	0
ENSG00000139428	5358	MMAB	TCR	2	0
ENSG00000139428	8214	MMAB	TLR7/8	2	0
ENSG00000139505	4626	MTMR6	CTRL	2	1
ENSG00000139505	8234	MTMR6	TLR7/8	2	0
ENSG00000139514	3946	SLC7A1	CTRL	3	1
ENSG00000139514	6139	SLC7A1	TLR4	3	0
ENSG00000139514	7588	SLC7A1	TLR7/8	3	0
ENSG00000139610	3112	CELA1	CTRL	2	1
ENSG00000139610	6804	CELA1	TLR7/8	2	0
ENSG00000139624	1448	CERS5	CTRL	2	1
ENSG00000139624	1448	CERS5	TLR4	2	1
ENSG00000139624	1448	CERS5	TCR	2	1
ENSG00000139624	6800	CERS5	TLR7/8	2	0
ENSG00000139684	1622	ESD	CTRL	2	1
ENSG00000139684	1622	ESD	TLR7/8	2	1
ENSG00000139684	6148	ESD	TLR4	2	0
ENSG00000139826	3330	ABHD13	CTRL	3	1
ENSG00000139826	5601	ABHD13	TLR4	3	0
ENSG00000139826	6969	ABHD13	TLR7/8	3	0
ENSG00000140043	4869	PTGR2	TCR	2	0
ENSG00000140043	7002	PTGR2	TLR7/8	2	0
ENSG00000140090	4709	SLC24A4	CTRL	3	1
ENSG00000140090	5401	SLC24A4	TCR	3	0
ENSG00000140090	6741	SLC24A4	TLR4	3	0
ENSG00000140092	1220	FBLN5	CTRL	2	1
ENSG00000140092	1220	FBLN5	TLR4	2	1
ENSG00000140092	1220	FBLN5	TLR7/8	2	1
ENSG00000140092	5399	FBLN5	TCR	2	0
ENSG00000140323	5668	DISP2	TLR4	2	0
ENSG00000140323	7041	DISP2	TLR7/8	2	0
ENSG00000140367	4122	UBE2Q2	CTRL	2	1
ENSG00000140367	6268	UBE2Q2	TLR4	2	0
ENSG00000140400	2578	MAN2C1	CTRL	2	1
ENSG00000140400	2578	MAN2C1	TLR4	2	1
ENSG00000140400	7046	MAN2C1	TLR7/8	2	0
ENSG00000140455	6260	USP3	TLR4	2	0
ENSG00000140455	7737	USP3	TLR7/8	2	0
ENSG00000140545	6242	MFGE8	TLR4	2	0
ENSG00000140545	7703	MFGE8	TLR7/8	2	0
ENSG00000140575	4886	IQGAP1	TCR	3	0
ENSG00000140575	5660	IQGAP1	TLR4	3	0
ENSG00000140575	7031	IQGAP1	TLR7/8	3	0
ENSG00000140876	2648	NUDT7	CTRL	2	1
ENSG00000140876	7309	NUDT7	TLR7/8	2	0
ENSG00000140931	1568	CMTM3	CTRL	2	1
ENSG00000140931	1568	CMTM3	TLR4	2	1
ENSG00000140931	1568	CMTM3	TLR7/8	2	1
ENSG00000140931	4818	CMTM3	TCR	2	0
ENSG00000140950	3195	MEAK7	CTRL	2	1
ENSG00000140950	4809	MEAK7	TCR	2	0
ENSG00000140983	4737	RHOT2	CTRL	3	1
ENSG00000140983	6753	RHOT2	TLR4	3	0
ENSG00000140983	8362	RHOT2	TLR7/8	3	0
ENSG00000140995	5343	DEF8	TCR	2	0
ENSG00000140995	8193	DEF8	TLR7/8	2	0
ENSG00000141068	4527	KSR1	CTRL	2	1
ENSG00000141068	6574	KSR1	TLR4	2	0
ENSG00000141076	2947	UTP4	TLR7/8	2	0
ENSG00000141076	3085	UTP4	TLR4	2	0
ENSG00000141127	6573	PRPSAP2	TLR4	2	0
ENSG00000141127	8149	PRPSAP2	TLR7/8	2	0
ENSG00000141161	4750	UNC45B	CTRL	2	1
ENSG00000141161	8373	UNC45B	TLR7/8	2	0
ENSG00000141219	1983	C17orf80	CTRL	2	1
ENSG00000141219	1983	C17orf80	TLR4	2	1
ENSG00000141219	1983	C17orf80	TLR7/8	2	1
ENSG00000141219	4907	C17orf80	TCR	2	0
ENSG00000141252	1474	VPS53	TLR4	2	0
ENSG00000141252	1474	VPS53	TLR7/8	2	0
ENSG00000141252	1474	VPS53	TCR	2	0
ENSG00000141252	4765	VPS53	CTRL	2	1
ENSG00000141298	3451	SSH2	CTRL	2	1
ENSG00000141298	5710	SSH2	TLR4	2	0
ENSG00000141337	6321	ARSG	TLR4	2	0
ENSG00000141337	7806	ARSG	TLR7/8	2	0
ENSG00000141469	4685	SLC14A1	CTRL	3	1
ENSG00000141469	6713	SLC14A1	TLR4	3	0
ENSG00000141469	8295	SLC14A1	TLR7/8	3	0
ENSG00000141503	1291	MINK1	CTRL	2	1
ENSG00000141503	1291	MINK1	TLR4	2	1
ENSG00000141503	1291	MINK1	TLR7/8	2	1
ENSG00000141503	4913	MINK1	TCR	2	0
ENSG00000141580	2710	WDR45B	TLR4	2	0
ENSG00000141580	2710	WDR45B	TLR7/8	2	0
ENSG00000141580	5202	WDR45B	TCR	2	0
ENSG00000142025	1922	DMRTC2	TLR4	2	0
ENSG00000142025	1922	DMRTC2	TLR7/8	2	0
ENSG00000142025	4154	DMRTC2	CTRL	2	1
ENSG00000142156	3701	COL6A1	CTRL	2	1
ENSG00000142156	5933	COL6A1	TLR4	2	0
ENSG00000142166	3713	IFNAR1	CTRL	2	1
ENSG00000142166	5941	IFNAR1	TLR4	2	0
ENSG00000142185	5929	TRPM2	TLR4	2	0
ENSG00000142185	7330	TRPM2	TLR7/8	2	0
ENSG00000142224	4533	IL19	CTRL	3	1
ENSG00000142224	5337	IL19	TCR	3	0
ENSG00000142224	8160	IL19	TLR7/8	3	0
ENSG00000142408	5180	CACNG8	TCR	3	0
ENSG00000142408	6296	CACNG8	TLR4	3	0
ENSG00000142408	7776	CACNG8	TLR7/8	3	0
ENSG00000142684	2693	ZNF593	TLR4	2	0
ENSG00000142684	2693	ZNF593	TLR7/8	2	0
ENSG00000142684	3616	ZNF593	CTRL	2	1
ENSG00000143147	2990	GPR161	TLR7/8	2	0
ENSG00000143147	4985	GPR161	TCR	2	0
ENSG00000143149	2446	ALDH9A1	TLR4	2	0
ENSG00000143149	2446	ALDH9A1	TLR7/8	2	0
ENSG00000143149	3630	ALDH9A1	CTRL	2	1
ENSG00000143153	6588	ATP1B1	TLR4	2	0
ENSG00000143153	8165	ATP1B1	TLR7/8	2	0
ENSG00000143184	1298	XCL1	CTRL	2	1
ENSG00000143184	1298	XCL1	TLR4	2	1
ENSG00000143184	1298	XCL1	TLR7/8	2	1
ENSG00000143184	5338	XCL1	TCR	2	0
ENSG00000143252	1960	SDHC	CTRL	2	1
ENSG00000143252	1960	SDHC	TLR4	2	1
ENSG00000143252	1960	SDHC	TLR7/8	2	1
ENSG00000143252	5316	SDHC	TCR	2	0
ENSG00000143401	2698	ANP32E	CTRL	2	1
ENSG00000143401	2698	ANP32E	TLR7/8	2	1
ENSG00000143401	5459	ANP32E	TLR4	2	0
ENSG00000143515	2193	ATP8B2	CTRL	2	1
ENSG00000143515	2193	ATP8B2	TLR4	2	1
ENSG00000143515	8228	ATP8B2	TLR7/8	2	0
ENSG00000143537	4633	ADAM15	CTRL	2	1
ENSG00000143537	5363	ADAM15	TCR	2	0
ENSG00000143622	6553	RIT1	TLR4	2	0
ENSG00000143622	8113	RIT1	TLR7/8	2	0
ENSG00000143653	4538	SCCPDH	CTRL	2	1
ENSG00000143653	8172	SCCPDH	TLR7/8	2	0
ENSG00000143748	1330	NVL	TLR4	2	0
ENSG00000143748	1330	NVL	TLR7/8	2	0
ENSG00000143748	1330	NVL	TCR	2	0
ENSG00000143748	3612	NVL	CTRL	2	1
ENSG00000143799	4522	PARP1	CTRL	2	1
ENSG00000143799	6575	PARP1	TLR4	2	0
ENSG00000143919	2584	CAMKMT	TLR4	2	0
ENSG00000143919	2584	CAMKMT	TLR7/8	2	0
ENSG00000143919	3390	CAMKMT	CTRL	2	1
ENSG00000143924	3387	EML4	CTRL	3	1
ENSG00000143924	5655	EML4	TLR4	3	0
ENSG00000143924	7029	EML4	TLR7/8	3	0
ENSG00000144026	1256	ZNF514	CTRL	2	1
ENSG00000144026	1256	ZNF514	TLR4	2	1
ENSG00000144026	1256	ZNF514	TLR7/8	2	1
ENSG00000144026	5139	ZNF514	TCR	2	0
ENSG00000144218	2937	AFF3	TLR4	2	0
ENSG00000144218	3370	AFF3	CTRL	2	1
ENSG00000144283	4720	PKP4	CTRL	2	1
ENSG00000144283	8324	PKP4	TLR7/8	2	0
ENSG00000144320	2412	LNPK	TLR4	2	0
ENSG00000144320	2412	LNPK	TLR7/8	2	0
ENSG00000144320	3396	LNPK	CTRL	2	1
ENSG00000144362	2756	PHOSPHO2	CTRL	3	1
ENSG00000144362	3081	PHOSPHO2	TLR4	3	0
ENSG00000144362	5137	PHOSPHO2	TCR	3	0
ENSG00000144366	4106	GULP1	CTRL	2	1
ENSG00000144366	6208	GULP1	TLR4	2	0
ENSG00000144460	4053	NYAP2	CTRL	2	1
ENSG00000144460	6235	NYAP2	TLR4	2	0
ENSG00000144559	2566	TAMM41	CTRL	3	1
ENSG00000144559	2566	TAMM41	TLR4	3	1
ENSG00000144559	5220	TAMM41	TCR	3	0
ENSG00000144559	7894	TAMM41	TLR7/8	3	0
ENSG00000144711	5765	IQSEC1	TLR4	2	0
ENSG00000144711	7134	IQSEC1	TLR7/8	2	0
ENSG00000144712	1675	CAND2	CTRL	2	1
ENSG00000144712	1675	CAND2	TLR7/8	2	1
ENSG00000144712	5764	CAND2	TLR4	2	0
ENSG00000144741	6411	SLC25A26	TLR4	2	0
ENSG00000144741	7931	SLC25A26	TLR7/8	2	0
ENSG00000144843	2417	ADPRH	TLR4	2	0
ENSG00000144843	2417	ADPRH	TCR	2	0
ENSG00000144843	7139	ADPRH	TLR7/8	2	0
ENSG00000144847	6394	IGSF11	TLR4	2	0
ENSG00000144847	7899	IGSF11	TLR7/8	2	0
ENSG00000144895	1382	EIF2A	TLR4	2	0
ENSG00000144895	1382	EIF2A	TLR7/8	2	0
ENSG00000144895	1382	EIF2A	TCR	2	0
ENSG00000144895	4589	EIF2A	CTRL	2	1
ENSG00000144909	4335	OSBPL11	CTRL	2	1
ENSG00000144909	7965	OSBPL11	TLR7/8	2	0
ENSG00000145241	3882	CENPC	CTRL	3	1
ENSG00000145241	6103	CENPC	TLR4	3	0
ENSG00000145241	7527	CENPC	TLR7/8	3	0
ENSG00000145287	2474	PLAC8	TLR7/8	2	0
ENSG00000145287	2474	PLAC8	TCR	2	0
ENSG00000145287	6048	PLAC8	TLR4	2	0
ENSG00000145354	1541	CISD2	TLR4	2	0
ENSG00000145354	1541	CISD2	TLR7/8	2	0
ENSG00000145354	3845	CISD2	CTRL	2	1
ENSG00000145375	2182	SPATA5	CTRL	2	1
ENSG00000145375	2182	SPATA5	TLR4	2	1
ENSG00000145375	7444	SPATA5	TLR7/8	2	0
ENSG00000145439	1965	CBR4	TLR4	2	0
ENSG00000145439	1965	CBR4	TLR7/8	2	0
ENSG00000145439	1965	CBR4	TCR	2	0
ENSG00000145439	3274	CBR4	CTRL	2	1
ENSG00000145736	4655	GTF2H2	CTRL	2	1
ENSG00000145736	6680	GTF2H2	TLR4	2	0
ENSG00000145743	3800	FBXL17	CTRL	3	1
ENSG00000145743	6013	FBXL17	TLR4	3	0
ENSG00000145743	7429	FBXL17	TLR7/8	3	0
ENSG00000145781	2089	COMMD10	TLR4	3	0
ENSG00000145781	2089	COMMD10	TLR7/8	3	0
ENSG00000145781	4187	COMMD10	CTRL	3	1
ENSG00000145781	5193	COMMD10	TCR	3	0
ENSG00000146243	1293	IRAK1BP1	CTRL	2	1
ENSG00000146243	1293	IRAK1BP1	TLR4	2	1
ENSG00000146243	1293	IRAK1BP1	TLR7/8	2	1
ENSG00000146243	4952	IRAK1BP1	TCR	2	0
ENSG00000146285	6523	SCML4	TLR4	2	0
ENSG00000146285	8073	SCML4	TLR7/8	2	0
ENSG00000146386	3578	ABRACL	CTRL	3	1
ENSG00000146386	5817	ABRACL	TLR4	3	0
ENSG00000146386	7203	ABRACL	TLR7/8	3	0
ENSG00000146416	4434	AIG1	CTRL	2	1
ENSG00000146416	6503	AIG1	TLR4	2	0
ENSG00000146426	4409	TIAM2	CTRL	2	1
ENSG00000146426	8077	TIAM2	TLR7/8	2	0
ENSG00000146476	4787	ARMT1	TCR	2	0
ENSG00000146476	5449	ARMT1	TLR4	2	0
ENSG00000146535	2101	GNA12	CTRL	2	1
ENSG00000146535	2101	GNA12	TLR7/8	2	1
ENSG00000146535	5783	GNA12	TLR4	2	0
ENSG00000146809	3722	ASB15	CTRL	2	1
ENSG00000146809	5953	ASB15	TLR4	2	0
ENSG00000146909	3732	NOM1	CTRL	3	1
ENSG00000146909	5958	NOM1	TLR4	3	0
ENSG00000146909	7366	NOM1	TLR7/8	3	0
ENSG00000147408	3843	CSGALNACT1	CTRL	3	1
ENSG00000147408	6062	CSGALNACT1	TLR4	3	0
ENSG00000147408	7485	CSGALNACT1	TLR7/8	3	0
ENSG00000147576	6037	ADHFE1	TLR4	2	0
ENSG00000147576	7450	ADHFE1	TLR7/8	2	0
ENSG00000147650	3808	LRP12	CTRL	3	1
ENSG00000147650	6024	LRP12	TLR4	3	0
ENSG00000147650	7439	LRP12	TLR7/8	3	0
ENSG00000147804	3817	SLC39A4	CTRL	2	1
ENSG00000147804	7454	SLC39A4	TLR7/8	2	0
ENSG00000147883	2454	CDKN2B	TLR4	2	0
ENSG00000147883	5102	CDKN2B	TCR	2	0
ENSG00000147894	5605	C9orf72	TLR4	2	0
ENSG00000147894	6971	C9orf72	TLR7/8	2	0
ENSG00000147905	3047	ZCCHC7	TLR4	2	0
ENSG00000147905	3959	ZCCHC7	CTRL	2	1
ENSG00000147955	5609	SIGMAR1	TLR4	2	0
ENSG00000147955	6973	SIGMAR1	TLR7/8	2	0
ENSG00000148110	2445	MFSD14B	CTRL	2	1
ENSG00000148110	2445	MFSD14B	TLR4	2	1
ENSG00000148110	7608	MFSD14B	TLR7/8	2	0
ENSG00000148120	5097	AOPEP	TCR	2	0
ENSG00000148120	7609	AOPEP	TLR7/8	2	0
ENSG00000148175	5615	STOM	TLR4	2	0
ENSG00000148175	6978	STOM	TLR7/8	2	0
ENSG00000148290	3993	SURF1	CTRL	3	1
ENSG00000148290	6177	SURF1	TLR4	3	0
ENSG00000148290	7624	SURF1	TLR7/8	3	0
ENSG00000148297	3992	MED22	CTRL	2	1
ENSG00000148297	5113	MED22	TCR	2	0
ENSG00000148396	4862	SEC16A	TCR	2	0
ENSG00000148396	5621	SEC16A	TLR4	2	0
ENSG00000148468	3295	FAM171A1	CTRL	2	1
ENSG00000148468	4845	FAM171A1	TCR	2	0
ENSG00000148677	6087	ANKRD1	TLR4	2	0
ENSG00000148677	7505	ANKRD1	TLR7/8	2	0
ENSG00000148814	6049	LRRC27	TLR4	2	0
ENSG00000148814	7470	LRRC27	TLR7/8	2	0
ENSG00000149196	6475	HIKESHI	TLR4	2	0
ENSG00000149196	8010	HIKESHI	TLR7/8	2	0
ENSG00000149257	4363	SERPINH1	CTRL	3	1
ENSG00000149257	5256	SERPINH1	TCR	3	0
ENSG00000149257	7991	SERPINH1	TLR7/8	3	0
ENSG00000149262	3019	INTS4	TLR7/8	3	0
ENSG00000149262	3546	INTS4	CTRL	3	1
ENSG00000149262	4943	INTS4	TCR	3	0
ENSG00000149292	1943	TTC12	CTRL	2	1
ENSG00000149292	1943	TTC12	TLR4	2	1
ENSG00000149292	1943	TTC12	TLR7/8	2	1
ENSG00000149292	4940	TTC12	TCR	2	0
ENSG00000149485	1267	FADS1	TLR4	2	0
ENSG00000149485	1267	FADS1	TLR7/8	2	0
ENSG00000149485	1267	FADS1	TCR	2	0
ENSG00000149485	3122	FADS1	CTRL	2	1
ENSG00000149548	1623	CCDC15	TLR4	2	0
ENSG00000149548	1623	CCDC15	TLR7/8	2	0
ENSG00000149548	3550	CCDC15	CTRL	2	1
ENSG00000149573	1586	MPZL2	CTRL	2	1
ENSG00000149573	1586	MPZL2	TLR4	2	1
ENSG00000149573	1586	MPZL2	TLR7/8	2	1
ENSG00000149573	5263	MPZL2	TCR	2	0
ENSG00000149577	1366	SIDT2	CTRL	2	1
ENSG00000149577	1366	SIDT2	TLR4	2	1
ENSG00000149577	1366	SIDT2	TLR7/8	2	1
ENSG00000149577	5262	SIDT2	TCR	2	0
ENSG00000150054	6107	MPP7	TLR4	2	0
ENSG00000150054	7533	MPP7	TLR7/8	2	0
ENSG00000150457	4621	LATS2	CTRL	2	1
ENSG00000150457	6641	LATS2	TLR4	2	0
ENSG00000151164	6402	RAD9B	TLR4	2	0
ENSG00000151164	7917	RAD9B	TLR7/8	2	0
ENSG00000151240	2331	DIP2C	TLR4	2	0
ENSG00000151240	2331	DIP2C	TLR7/8	2	0
ENSG00000151240	3903	DIP2C	CTRL	2	1
ENSG00000151327	6734	FAM177A1	TLR4	2	0
ENSG00000151327	8314	FAM177A1	TLR7/8	2	0
ENSG00000151348	4606	EXT2	CTRL	2	1
ENSG00000151348	8221	EXT2	TLR7/8	2	0
ENSG00000151353	1861	TMEM18	CTRL	2	1
ENSG00000151353	1861	TMEM18	TLR4	2	1
ENSG00000151353	1861	TMEM18	TLR7/8	2	1
ENSG00000151353	4819	TMEM18	TCR	2	0
ENSG00000151366	3547	NDUFC2	CTRL	2	1
ENSG00000151366	5791	NDUFC2	TLR4	2	0
ENSG00000151725	3812	CENPU	CTRL	2	1
ENSG00000151725	7461	CENPU	TLR7/8	2	0
ENSG00000151748	3995	SAV1	CTRL	3	1
ENSG00000151748	5114	SAV1	TCR	3	0
ENSG00000151748	7626	SAV1	TLR7/8	3	0
ENSG00000151849	4624	CENPJ	CTRL	4	1
ENSG00000151849	5365	CENPJ	TCR	4	0
ENSG00000151849	6643	CENPJ	TLR4	4	0
ENSG00000151849	8233	CENPJ	TLR7/8	4	0
ENSG00000151883	2631	PARP8	CTRL	2	1
ENSG00000151883	3092	PARP8	TLR7/8	2	0
ENSG00000152056	2493	AP1S3	TLR4	2	0
ENSG00000152056	2493	AP1S3	TLR7/8	2	0
ENSG00000152056	4051	AP1S3	CTRL	2	1
ENSG00000152061	2842	RABGAP1L	TLR4	2	0
ENSG00000152061	2842	RABGAP1L	TLR7/8	2	0
ENSG00000152061	4091	RABGAP1L	CTRL	2	1
ENSG00000152128	3382	TMEM163	CTRL	2	1
ENSG00000152128	4880	TMEM163	TCR	2	0
ENSG00000152193	2524	OBI1	CTRL	2	1
ENSG00000152193	2524	OBI1	TLR4	2	1
ENSG00000152193	7591	OBI1	TLR7/8	2	0
ENSG00000152242	6714	C18orf25	TLR4	2	0
ENSG00000152242	8296	C18orf25	TLR7/8	2	0
ENSG00000152291	4087	TGOLN2	CTRL	3	1
ENSG00000152291	6255	TGOLN2	TLR4	3	0
ENSG00000152291	7721	TGOLN2	TLR7/8	3	0
ENSG00000152332	4513	UHMK1	CTRL	2	1
ENSG00000152332	5329	UHMK1	TCR	2	0
ENSG00000152348	3258	ATG10	CTRL	3	1
ENSG00000152348	5547	ATG10	TLR4	3	0
ENSG00000152348	6912	ATG10	TLR7/8	3	0
ENSG00000152359	3779	POC5	CTRL	3	1
ENSG00000152359	5037	POC5	TCR	3	0
ENSG00000152359	5997	POC5	TLR4	3	0
ENSG00000152382	3631	TADA1	CTRL	3	1
ENSG00000152382	5866	TADA1	TLR4	3	0
ENSG00000152382	7253	TADA1	TLR7/8	3	0
ENSG00000152495	3802	CAMK4	CTRL	2	1
ENSG00000152495	6015	CAMK4	TLR4	2	0
ENSG00000152749	1292	GPR180	CTRL	2	1
ENSG00000152749	1292	GPR180	TLR4	2	1
ENSG00000152749	1292	GPR180	TLR7/8	2	1
ENSG00000152749	5095	GPR180	TCR	2	0
ENSG00000153130	6030	SCOC	TLR4	2	0
ENSG00000153130	7447	SCOC	TLR7/8	2	0
ENSG00000153250	4723	RBMS1	CTRL	2	1
ENSG00000153250	8328	RBMS1	TLR7/8	2	0
ENSG00000153283	3857	CD96	CTRL	2	1
ENSG00000153283	6074	CD96	TLR4	2	0
ENSG00000153487	3939	ING1	CTRL	2	1
ENSG00000153487	6137	ING1	TLR4	2	0
ENSG00000153786	3197	ZDHHC7	CTRL	2	1
ENSG00000153786	6870	ZDHHC7	TLR7/8	2	0
ENSG00000153982	3478	GDPD1	CTRL	2	1
ENSG00000153982	7098	GDPD1	TLR7/8	2	0
ENSG00000154134	1369	ROBO3	CTRL	2	1
ENSG00000154134	1369	ROBO3	TLR4	2	1
ENSG00000154134	1369	ROBO3	TCR	2	1
ENSG00000154134	7170	ROBO3	TLR7/8	2	0
ENSG00000154277	5387	UCHL1	TCR	2	0
ENSG00000154277	8288	UCHL1	TLR7/8	2	0
ENSG00000154328	2672	NEIL2	CTRL	2	1
ENSG00000154328	2672	NEIL2	TLR4	2	1
ENSG00000154328	7482	NEIL2	TLR7/8	2	0
ENSG00000154518	5640	ATP5MC3	TLR4	2	0
ENSG00000154518	7008	ATP5MC3	TLR7/8	2	0
ENSG00000154642	3308	C21orf91	CTRL	3	1
ENSG00000154642	5584	C21orf91	TLR4	3	0
ENSG00000154642	6958	C21orf91	TLR7/8	3	0
ENSG00000154734	3310	ADAMTS1	CTRL	2	1
ENSG00000154734	6959	ADAMTS1	TLR7/8	2	0
ENSG00000154743	5763	TSEN2	TLR4	2	0
ENSG00000154743	7132	TSEN2	TLR7/8	2	0
ENSG00000154813	2767	DPH3	TLR4	2	0
ENSG00000154813	5244	DPH3	TCR	2	0
ENSG00000154822	6427	PLCL2	TLR4	2	0
ENSG00000154822	7957	PLCL2	TLR7/8	2	0
ENSG00000154928	6408	EPHB1	TLR4	2	0
ENSG00000154928	7926	EPHB1	TLR7/8	2	0
ENSG00000155011	5066	DKK2	TCR	2	0
ENSG00000155011	7499	DKK2	TLR7/8	2	0
ENSG00000155085	2269	AK9	TLR4	2	0
ENSG00000155085	2269	AK9	TLR7/8	2	0
ENSG00000155085	3589	AK9	CTRL	2	1
ENSG00000155093	1197	PTPRN2	TLR4	2	0
ENSG00000155093	1197	PTPRN2	TLR7/8	2	0
ENSG00000155093	1197	PTPRN2	TCR	2	0
ENSG00000155093	3733	PTPRN2	CTRL	2	1
ENSG00000155100	3849	OTUD6B	CTRL	3	1
ENSG00000155100	6066	OTUD6B	TLR4	3	0
ENSG00000155100	7488	OTUD6B	TLR7/8	3	0
ENSG00000155158	2052	TTC39B	CTRL	2	1
ENSG00000155158	2052	TTC39B	TLR7/8	2	1
ENSG00000155158	2597	TTC39B	TLR4	2	0
ENSG00000155158	2597	TTC39B	TCR	2	0
ENSG00000155287	6117	SLC25A28	TLR4	2	0
ENSG00000155287	7553	SLC25A28	TLR7/8	2	0
ENSG00000155868	6676	MED7	TLR4	2	0
ENSG00000155868	8268	MED7	TLR7/8	2	0
ENSG00000155906	4786	RMND1	TCR	2	0
ENSG00000155906	6832	RMND1	TLR7/8	2	0
ENSG00000155926	5071	SLA	TCR	2	0
ENSG00000155926	7514	SLA	TLR7/8	2	0
ENSG00000155970	3841	MICU3	CTRL	2	1
ENSG00000155970	6059	MICU3	TLR4	2	0
ENSG00000156172	5557	C8orf37	TLR4	2	0
ENSG00000156172	6926	C8orf37	TLR7/8	2	0
ENSG00000156239	5589	N6AMT1	TLR4	2	0
ENSG00000156239	6960	N6AMT1	TLR7/8	2	0
ENSG00000156253	1540	RWDD2B	CTRL	2	1
ENSG00000156253	1540	RWDD2B	TLR4	2	1
ENSG00000156253	4849	RWDD2B	TCR	2	0
ENSG00000156299	3710	TIAM1	CTRL	2	1
ENSG00000156299	7340	TIAM1	TLR7/8	2	0
ENSG00000156398	2465	SFXN2	TLR4	3	0
ENSG00000156398	2465	SFXN2	TLR7/8	3	0
ENSG00000156398	4680	SFXN2	CTRL	3	1
ENSG00000156398	5390	SFXN2	TCR	3	0
ENSG00000156411	2535	ATP5MPL	CTRL	2	1
ENSG00000156411	6189	ATP5MPL	TLR4	2	0
ENSG00000156599	3543	ZDHHC5	CTRL	3	1
ENSG00000156599	4941	ZDHHC5	TCR	3	0
ENSG00000156599	5790	ZDHHC5	TLR4	3	0
ENSG00000156853	2531	ZNF689	CTRL	2	1
ENSG00000156853	2531	ZNF689	TLR4	2	1
ENSG00000156853	7324	ZNF689	TLR7/8	2	0
ENSG00000156886	2719	ITGAD	CTRL	2	1
ENSG00000156886	5171	ITGAD	TCR	2	0
ENSG00000156958	1839	GALK2	TLR4	2	0
ENSG00000156958	1839	GALK2	TLR7/8	2	0
ENSG00000156958	5144	GALK2	TCR	2	0
ENSG00000156966	4059	B3GNT7	CTRL	2	1
ENSG00000156966	5138	B3GNT7	TCR	2	0
ENSG00000157014	6389	TATDN2	TLR4	2	0
ENSG00000157014	7892	TATDN2	TLR7/8	2	0
ENSG00000157111	4656	TMEM171	CTRL	4	1
ENSG00000157111	5377	TMEM171	TCR	4	0
ENSG00000157111	6682	TMEM171	TLR4	4	0
ENSG00000157111	8271	TMEM171	TLR7/8	4	0
ENSG00000157315	1492	TMED6	CTRL	2	1
ENSG00000157315	1492	TMED6	TLR4	2	1
ENSG00000157315	1492	TMED6	TCR	2	1
ENSG00000157315	8245	TMED6	TLR7/8	2	0
ENSG00000157379	2827	DHRS1	TLR4	3	0
ENSG00000157379	2827	DHRS1	TLR7/8	3	0
ENSG00000157379	4005	DHRS1	CTRL	3	1
ENSG00000157379	5120	DHRS1	TCR	3	0
ENSG00000157426	3879	AASDH	CTRL	3	1
ENSG00000157426	5075	AASDH	TCR	3	0
ENSG00000157426	7525	AASDH	TLR7/8	3	0
ENSG00000157734	1638	SNX22	CTRL	2	1
ENSG00000157734	1638	SNX22	TLR4	2	1
ENSG00000157734	7738	SNX22	TLR7/8	2	0
ENSG00000158104	3106	HPD	CTRL	2	1
ENSG00000158104	6796	HPD	TLR7/8	2	0
ENSG00000158158	4047	CNNM4	CTRL	3	1
ENSG00000158158	5140	CNNM4	TCR	3	0
ENSG00000158158	6237	CNNM4	TLR4	3	0
ENSG00000158457	4648	TSPAN33	CTRL	2	1
ENSG00000158457	6668	TSPAN33	TLR4	2	0
ENSG00000158636	4364	EMSY	CTRL	3	1
ENSG00000158636	6460	EMSY	TLR4	3	0
ENSG00000158636	7992	EMSY	TLR7/8	3	0
ENSG00000158747	4545	NBL1	CTRL	3	1
ENSG00000158747	6601	NBL1	TLR4	3	0
ENSG00000158747	8181	NBL1	TLR7/8	3	0
ENSG00000158769	4800	F11R	TCR	2	0
ENSG00000158769	5465	F11R	TLR4	2	0
ENSG00000158792	6608	SPATA2L	TLR4	2	0
ENSG00000158792	8192	SPATA2L	TLR7/8	2	0
ENSG00000158828	2357	PINK1	CTRL	2	1
ENSG00000158828	5369	PINK1	TCR	2	0
ENSG00000158864	1468	NDUFS2	CTRL	2	1
ENSG00000158864	1468	NDUFS2	TLR4	2	1
ENSG00000158864	1468	NDUFS2	TLR7/8	2	1
ENSG00000158864	5313	NDUFS2	TCR	2	0
ENSG00000158882	5314	TOMM40L	TCR	2	0
ENSG00000158882	8129	TOMM40L	TLR7/8	2	0
ENSG00000159140	5942	SON	TLR4	2	0
ENSG00000159140	7343	SON	TLR7/8	2	0
ENSG00000159231	1194	CBR3	CTRL	2	1
ENSG00000159231	1194	CBR3	TLR4	2	1
ENSG00000159231	1194	CBR3	TLR7/8	2	1
ENSG00000159231	4821	CBR3	TCR	2	0
ENSG00000159267	4822	HLCS	TCR	2	0
ENSG00000159267	5504	HLCS	TLR4	2	0
ENSG00000159314	5738	ARHGAP27	TLR4	2	0
ENSG00000159314	7104	ARHGAP27	TLR7/8	2	0
ENSG00000159322	2036	ADPGK	TLR7/8	2	0
ENSG00000159322	4138	ADPGK	CTRL	2	1
ENSG00000159399	4086	HK2	CTRL	2	1
ENSG00000159399	7718	HK2	TLR7/8	2	0
ENSG00000159496	5898	RGL4	TLR4	2	0
ENSG00000159496	7294	RGL4	TLR7/8	2	0
ENSG00000159674	3435	SPON2	CTRL	2	1
ENSG00000159674	7067	SPON2	TLR7/8	2	0
ENSG00000160117	5181	ANKLE1	TCR	2	0
ENSG00000160117	7778	ANKLE1	TLR7/8	2	0
ENSG00000160145	4333	KALRN	CTRL	4	1
ENSG00000160145	5247	KALRN	TCR	4	0
ENSG00000160145	6432	KALRN	TLR4	4	0
ENSG00000160145	7963	KALRN	TLR7/8	4	0
ENSG00000160183	2479	TMPRSS3	TLR4	3	0
ENSG00000160183	2479	TMPRSS3	TLR7/8	3	0
ENSG00000160183	3222	TMPRSS3	CTRL	3	1
ENSG00000160183	4823	TMPRSS3	TCR	3	0
ENSG00000160213	3698	CSTB	CTRL	2	1
ENSG00000160213	5008	CSTB	TCR	2	0
ENSG00000160294	5009	MCM3AP	TCR	2	0
ENSG00000160294	5935	MCM3AP	TLR4	2	0
ENSG00000160299	2000	PCNT	TLR4	2	0
ENSG00000160299	3705	PCNT	CTRL	2	1
ENSG00000160307	2400	S100B	CTRL	2	1
ENSG00000160307	2400	S100B	TLR4	2	1
ENSG00000160307	7333	S100B	TLR7/8	2	0
ENSG00000160321	1947	ZNF208	CTRL	2	1
ENSG00000160321	1947	ZNF208	TLR4	2	1
ENSG00000160321	1947	ZNF208	TLR7/8	2	1
ENSG00000160321	5176	ZNF208	TCR	2	0
ENSG00000160352	2924	ZNF714	TLR4	2	0
ENSG00000160352	5174	ZNF714	TCR	2	0
ENSG00000160886	2666	LY6K	CTRL	2	1
ENSG00000160886	2666	LY6K	TCR	2	1
ENSG00000160886	6936	LY6K	TLR7/8	2	0
ENSG00000160991	1969	ORAI2	CTRL	2	1
ENSG00000160991	1969	ORAI2	TLR7/8	2	1
ENSG00000160991	5970	ORAI2	TLR4	2	0
ENSG00000161277	3760	THAP8	CTRL	2	1
ENSG00000161277	7392	THAP8	TLR7/8	2	0
ENSG00000161526	5200	SAP30BP	TCR	2	0
ENSG00000161526	6351	SAP30BP	TLR4	2	0
ENSG00000161791	5432	FMNL3	TLR4	2	0
ENSG00000161791	6798	FMNL3	TLR7/8	2	0
ENSG00000161921	5732	CXCL16	TLR4	2	0
ENSG00000161921	7099	CXCL16	TLR7/8	2	0
ENSG00000161980	4735	POLR3K	CTRL	3	1
ENSG00000161980	6751	POLR3K	TLR4	3	0
ENSG00000161980	8359	POLR3K	TLR7/8	3	0
ENSG00000161981	4736	SNRNP25	CTRL	2	1
ENSG00000161981	6752	SNRNP25	TLR4	2	0
ENSG00000161999	2861	JMJD8	CTRL	2	1
ENSG00000161999	6609	JMJD8	TLR4	2	0
ENSG00000162076	2166	FLYWCH2	TLR4	3	0
ENSG00000162076	2166	FLYWCH2	TCR	3	0
ENSG00000162076	3200	FLYWCH2	CTRL	3	1
ENSG00000162076	6872	FLYWCH2	TLR7/8	3	0
ENSG00000162222	5260	TTC9C	TCR	2	0
ENSG00000162222	7997	TTC9C	TLR7/8	2	0
ENSG00000162378	4498	ZYG11B	CTRL	2	1
ENSG00000162378	8127	ZYG11B	TLR7/8	2	0
ENSG00000162627	4805	SNX7	TCR	2	0
ENSG00000162627	5475	SNX7	TLR4	2	0
ENSG00000162702	2514	ZNF281	TLR4	2	0
ENSG00000162702	2514	ZNF281	TLR7/8	2	0
ENSG00000162702	3153	ZNF281	CTRL	2	1
ENSG00000162746	5324	FCRLB	TCR	2	0
ENSG00000162746	6566	FCRLB	TLR4	2	0
ENSG00000162777	6593	DENND2D	TLR4	2	0
ENSG00000162777	8174	DENND2D	TLR7/8	2	0
ENSG00000162783	6550	IER5	TLR4	2	0
ENSG00000162783	8108	IER5	TLR7/8	2	0
ENSG00000162804	2558	SNED1	TLR4	2	0
ENSG00000162804	2558	SNED1	TLR7/8	2	0
ENSG00000162804	4024	SNED1	CTRL	2	1
ENSG00000162836	4551	ACP6	CTRL	2	1
ENSG00000162836	8138	ACP6	TLR7/8	2	0
ENSG00000162927	3039	PUS10	TLR4	2	0
ENSG00000162927	4377	PUS10	CTRL	2	1
ENSG00000163069	6101	SGCB	TLR4	2	0
ENSG00000163069	7524	SGCB	TLR7/8	2	0
ENSG00000163083	6221	INHBB	TLR4	2	0
ENSG00000163083	7675	INHBB	TLR7/8	2	0
ENSG00000163131	2090	CTSS	TLR4	2	0
ENSG00000163131	2090	CTSS	TLR7/8	2	0
ENSG00000163131	4515	CTSS	CTRL	2	1
ENSG00000163161	4035	ERCC3	CTRL	2	1
ENSG00000163161	7677	ERCC3	TLR7/8	2	0
ENSG00000163191	2216	S100A11	TCR	2	0
ENSG00000163191	3088	S100A11	TLR7/8	2	0
ENSG00000163214	6241	DHX57	TLR4	2	0
ENSG00000163214	7699	DHX57	TLR7/8	2	0
ENSG00000163322	2094	ABRAXAS1	TLR4	2	0
ENSG00000163322	2094	ABRAXAS1	TLR7/8	2	0
ENSG00000163322	3822	ABRAXAS1	CTRL	2	1
ENSG00000163378	2497	EOGT	TLR4	2	0
ENSG00000163378	2497	EOGT	TLR7/8	2	0
ENSG00000163378	4308	EOGT	CTRL	2	1
ENSG00000163521	1380	GLB1L	TLR4	2	0
ENSG00000163521	1380	GLB1L	TLR7/8	2	0
ENSG00000163521	1380	GLB1L	TCR	2	0
ENSG00000163521	4715	GLB1L	CTRL	2	1
ENSG00000163558	2355	PRKCI	CTRL	2	1
ENSG00000163558	2355	PRKCI	TLR7/8	2	1
ENSG00000163558	5772	PRKCI	TLR4	2	0
ENSG00000163584	2074	RPL22L1	CTRL	2	1
ENSG00000163584	2074	RPL22L1	TLR4	2	1
[truncated: 2,137 more rows]

## Sheet: Table F
Supplementary Table F: shared-conditions reQTLs
ENSG ID	Conditions	cRM number	Gene name	Chromosome	Number of EAPs in the cRM	Theta sign	Gene expression	Type of cRM	Conditions detected in the cRM
ENSG00000145868	TLR4	27	FBXO38	5	13	1	31.3737094259503	multiENSID-multitissue	TLR4_TLR7/8_TCR
ENSG00000145868	TLR7/8	27	FBXO38	5	13	1	28.1862436405767	multiENSID-multitissue	TLR4_TLR7/8_TCR
ENSG00000145868	TCR	27	FBXO38	5	13	1	28.6829885169728	multiENSID-multitissue	TLR4_TLR7/8_TCR
ENSG00000214510	TLR4	27	SPINK13	5	13	1	0.330318952677516	multiENSID-multitissue	TLR4_TLR7/8_TCR
ENSG00000214510	TLR7/8	27	SPINK13	5	13	1	0.22492916886518	multiENSID-multitissue	TLR4_TLR7/8_TCR
ENSG00000214510	TCR	27	SPINK13	5	13	1	0	multiENSID-multitissue	TLR4_TLR7/8_TCR
ENSG00000247199	TLR4	27	AC011346.1	5	13	1	3.75409900685311	multiENSID-multitissue	TLR4_TLR7/8_TCR
ENSG00000247199	TLR7/8	27	AC011346.1	5	13	1	2.31863778225325	multiENSID-multitissue	TLR4_TLR7/8_TCR
ENSG00000247199	TCR	27	AC011346.1	5	13	1	2.87640707741556	multiENSID-multitissue	TLR4_TLR7/8_TCR
ENSG00000116679	TLR4	58	IVNS1ABP	1	11	1	744.142419913198	multiENSID-multitissue	TLR4_TLR7/8_TCR
ENSG00000116679	TLR7/8	58	IVNS1ABP	1	11	1	504.232782842495	multiENSID-multitissue	TLR4_TLR7/8_TCR
ENSG00000143341	TLR4	58	HMCN1	1	11	1	1.19934455819894	multiENSID-multitissue	TLR4_TLR7/8_TCR
ENSG00000143341	TLR7/8	58	HMCN1	1	11	1	0.630086377119503	multiENSID-multitissue	TLR4_TLR7/8_TCR
ENSG00000143341	TCR	58	HMCN1	1	11	1	0.53319786912151	multiENSID-multitissue	TLR4_TLR7/8_TCR
ENSG00000261729	TLR4	58	AL133383.1	1	11	1	0.417688262542133	multiENSID-multitissue	TLR4_TLR7/8_TCR
ENSG00000261729	TLR7/8	58	AL133383.1	1	11	1	0.288365636939229	multiENSID-multitissue	TLR4_TLR7/8_TCR
ENSG00000261729	TCR	58	AL133383.1	1	11	1	0.251225177657849	multiENSID-multitissue	TLR4_TLR7/8_TCR
ENSG00000279838	TLR4	58	AL356273.3	1	11	1	126.604068705961	multiENSID-multitissue	TLR4_TLR7/8_TCR
ENSG00000279838	TLR7/8	58	AL356273.3	1	11	1	80.4590756622343	multiENSID-multitissue	TLR4_TLR7/8_TCR
ENSG00000109861	TLR4	85	CTSC	11	9	1	158.812897945663	multiENSID-multitissue	TLR4_TLR7/8_TCR
ENSG00000109861	TLR7/8	85	CTSC	11	9	1	235.862175144247	multiENSID-multitissue	TLR4_TLR7/8_TCR
ENSG00000109861	TCR	85	CTSC	11	9	1	230.359530302932	multiENSID-multitissue	TLR4_TLR7/8_TCR
ENSG00000123892	TLR4	85	RAB38	11	9	1	1.76901369083921	multiENSID-multitissue	TLR4_TLR7/8_TCR
ENSG00000123892	TLR7/8	85	RAB38	11	9	1	1.70706043657696	multiENSID-multitissue	TLR4_TLR7/8_TCR
ENSG00000123892	TCR	85	RAB38	11	9	1	1.85090322411007	multiENSID-multitissue	TLR4_TLR7/8_TCR
ENSG00000288018	TLR4	85	AP003120.1	11	9	1	0.372529801452793	multiENSID-multitissue	TLR4_TLR7/8_TCR
ENSG00000288018	TLR7/8	85	AP003120.1	11	9	1	0.264389614122994	multiENSID-multitissue	TLR4_TLR7/8_TCR
ENSG00000288018	TCR	85	AP003120.1	11	9	1	0.4190567446262	multiENSID-multitissue	TLR4_TLR7/8_TCR
ENSG00000170464	TLR4	179	DNAJC18	5	8	-1	7.53025056687285	multiENSID-multitissue	TLR4_TLR7/8_TCR
ENSG00000170464	TLR7/8	179	DNAJC18	5	8	-1	5.68843654181995	multiENSID-multitissue	TLR4_TLR7/8_TCR
ENSG00000170469	TLR4	179	SPATA24	5	8	-1	1.43353350239472	multiENSID-multitissue	TLR4_TLR7/8_TCR
ENSG00000228672	TLR4	179	PROB1	5	8	1	3.94309566981366	multiENSID-multitissue	TLR4_TLR7/8_TCR
ENSG00000228672	TLR7/8	179	PROB1	5	8	1	4.50579699334887	multiENSID-multitissue	TLR4_TLR7/8_TCR
ENSG00000228672	TCR	179	PROB1	5	8	1	10.088711765919	multiENSID-multitissue	TLR4_TLR7/8_TCR
ENSG00000155093	TLR4	209	PTPRN2	7	7	1	6.00777405963315	multiENSID-multitissue	TLR4_TLR7/8_TCR
ENSG00000155093	TLR7/8	209	PTPRN2	7	7	1	7.189062554607	multiENSID-multitissue	TLR4_TLR7/8_TCR
ENSG00000155093	TCR	209	PTPRN2	7	7	1	4.11672504633607	multiENSID-multitissue	TLR4_TLR7/8_TCR
ENSG00000222012	TLR4	209	AC005481.1	7	7	1	0	multiENSID-multitissue	TLR4_TLR7/8_TCR
ENSG00000222012	TLR7/8	209	AC005481.1	7	7	1	0	multiENSID-multitissue	TLR4_TLR7/8_TCR
ENSG00000223872	TLR4	209	AC006372.1	7	7	1	0	multiENSID-multitissue	TLR4_TLR7/8_TCR
ENSG00000223872	TLR7/8	209	AC006372.1	7	7	1	0	multiENSID-multitissue	TLR4_TLR7/8_TCR
ENSG00000108100	TLR4	223	CCNY	10	7	-1	61.447565217683	multiENSID-multitissue	TLR4_TLR7/8_TCR
ENSG00000108100	TLR7/8	223	CCNY	10	7	-1	59.5352263886528	multiENSID-multitissue	TLR4_TLR7/8_TCR
ENSG00000271335	TLR4	223	AL117336.2	10	7	1	2.8316304447197	multiENSID-multitissue	TLR4_TLR7/8_TCR
ENSG00000271335	TLR7/8	223	AL117336.2	10	7	1	2.65929634905217	multiENSID-multitissue	TLR4_TLR7/8_TCR
ENSG00000271335	TCR	223	AL117336.2	10	7	1	2.32731553217055	multiENSID-multitissue	TLR4_TLR7/8_TCR
ENSG00000105193	TLR4	252	RPS16	19	7	1	834.081773332633	multiENSID-multitissue	TLR4_TLR7/8_TCR
ENSG00000105193	TLR7/8	252	RPS16	19	7	1	801.613937933209	multiENSID-multitissue	TLR4_TLR7/8_TCR
ENSG00000105193	TCR	252	RPS16	19	7	1	1191.22280441559	multiENSID-multitissue	TLR4_TLR7/8_TCR
ENSG00000168268	TLR4	254	NT5DC2	3	7	1	1.07046056922811	multiENSID-multitissue	TLR4_TLR7/8_TCR
ENSG00000168268	TLR7/8	254	NT5DC2	3	7	1	0.858569526671076	multiENSID-multitissue	TLR4_TLR7/8_TCR
ENSG00000168268	TCR	254	NT5DC2	3	7	1	5.14600038568928	multiENSID-multitissue	TLR4_TLR7/8_TCR
ENSG00000126005	TLR4	256	MMP24OS	20	7	1	32.4988655121643	multiENSID-multitissue	TLR4_TLR7/8_TCR
ENSG00000126005	TLR7/8	256	MMP24OS	20	7	1	30.0403814203461	multiENSID-multitissue	TLR4_TLR7/8_TCR
ENSG00000126005	TCR	256	MMP24OS	20	7	1	24.5438130426967	multiENSID-multitissue	TLR4_TLR7/8_TCR
ENSG00000137054	TLR4	259	POLR1E	9	7	1	9.96076702886506	multiENSID-multitissue	TLR4_TLR7/8_TCR
ENSG00000137054	TLR7/8	259	POLR1E	9	7	1	14.2179959233872	multiENSID-multitissue	TLR4_TLR7/8_TCR
ENSG00000137054	TCR	259	POLR1E	9	7	1	22.3756300351815	multiENSID-multitissue	TLR4_TLR7/8_TCR
ENSG00000103160	TLR4	267	HSDL1	16	6	1	19.7119403183099	multiENSID-multitissue	TLR4_TLR7/8_TCR
ENSG00000103160	TLR7/8	267	HSDL1	16	6	1	20.0672582566795	multiENSID-multitissue	TLR4_TLR7/8_TCR
ENSG00000154099	TLR4	267	DNAAF1	16	6	1	63.4744379746754	multiENSID-multitissue	TLR4_TLR7/8_TCR
ENSG00000154099	TLR7/8	267	DNAAF1	16	6	1	100.244424800619	multiENSID-multitissue	TLR4_TLR7/8_TCR
ENSG00000154099	TCR	267	DNAAF1	16	6	1	10.2186552236797	multiENSID-multitissue	TLR4_TLR7/8_TCR
ENSG00000174837	TLR4	272	ADGRE1	19	6	1	96.8274782705101	multiENSID-multitissue	TLR4_TLR7/8_TCR
ENSG00000174837	TLR7/8	272	ADGRE1	19	6	1	101.390122028223	multiENSID-multitissue	TLR4_TLR7/8_TCR
ENSG00000174837	TCR	272	ADGRE1	19	6	1	22.3815141180987	multiENSID-multitissue	TLR4_TLR7/8_TCR
ENSG00000276980	TLR7/8	272	AC008760.2	19	6	1	16.2637523022075	multiENSID-multitissue	TLR4_TLR7/8_TCR
ENSG00000146856	TLR4	286	AGBL3	7	6	-1	3.13067652528299	multiENSID-multitissue	TLR4_TLR7/8_TCR
ENSG00000146856	TLR7/8	286	AGBL3	7	6	-1	3.43848702461305	multiENSID-multitissue	TLR4_TLR7/8_TCR
ENSG00000146856	TCR	286	AGBL3	7	6	-1	3.13657004047475	multiENSID-multitissue	TLR4_TLR7/8_TCR
ENSG00000146859	TLR4	286	TMEM140	7	6	1	149.757891408889	multiENSID-multitissue	TLR4_TLR7/8_TCR
ENSG00000146859	TLR7/8	286	TMEM140	7	6	1	191.467229835339	multiENSID-multitissue	TLR4_TLR7/8_TCR
ENSG00000276070	TLR4	287	CCL4L2	17	6	1	629.161902438057	multiENSID-multitissue	TLR4_TLR7/8_TCR
ENSG00000276070	TLR7/8	287	CCL4L2	17	6	1	722.162030814284	multiENSID-multitissue	TLR4_TLR7/8_TCR
ENSG00000276070	TCR	287	CCL4L2	17	6	1	447.343398009457	multiENSID-multitissue	TLR4_TLR7/8_TCR
ENSG00000276085	TLR4	287	CCL3L3	17	6	1	296.944083975936	multiENSID-multitissue	TLR4_TLR7/8_TCR
ENSG00000276085	TLR7/8	287	CCL3L3	17	6	1	310.974423083308	multiENSID-multitissue	TLR4_TLR7/8_TCR
ENSG00000276085	TCR	287	CCL3L3	17	6	1	224.531221113036	multiENSID-multitissue	TLR4_TLR7/8_TCR
ENSG00000131943	TLR4	289	C19orf12	19	6	1	46.1524862500791	multiENSID-multitissue	TLR4_TLR7/8_TCR
ENSG00000131943	TLR7/8	289	C19orf12	19	6	1	46.437506814671	multiENSID-multitissue	TLR4_TLR7/8_TCR
ENSG00000131943	TCR	289	C19orf12	19	6	1	65.4601994662891	multiENSID-multitissue	TLR4_TLR7/8_TCR
ENSG00000108395	TLR4	299	TRIM37	17	6	1	21.9091379362809	multiENSID-multitissue	TLR4_TLR7/8_TCR
ENSG00000108395	TLR7/8	299	TRIM37	17	6	1	20.953164999006	multiENSID-multitissue	TLR4_TLR7/8_TCR
ENSG00000108395	TCR	299	TRIM37	17	6	1	26.809487741792	multiENSID-multitissue	TLR4_TLR7/8_TCR
ENSG00000165997	TLR4	305	ARL5B	10	6	1	86.9850062291328	multiENSID-multitissue	TLR4_TLR7/8_TCR
ENSG00000165997	TLR7/8	305	ARL5B	10	6	1	111.274744653356	multiENSID-multitissue	TLR4_TLR7/8_TCR
ENSG00000165997	TCR	305	ARL5B	10	6	1	66.6847282177541	multiENSID-multitissue	TLR4_TLR7/8_TCR
ENSG00000241058	TLR4	305	NSUN6	10	6	1	14.6731767982969	multiENSID-multitissue	TLR4_TLR7/8_TCR
ENSG00000241058	TLR7/8	305	NSUN6	10	6	1	15.1370760857678	multiENSID-multitissue	TLR4_TLR7/8_TCR
ENSG00000054690	TLR4	307	PLEKHH1	14	6	1	0.375864676688722	multiENSID-multitissue	TLR4_TLR7/8_TCR
ENSG00000054690	TLR7/8	307	PLEKHH1	14	6	1	1.49451681462459	multiENSID-multitissue	TLR4_TLR7/8_TCR
ENSG00000054690	TCR	307	PLEKHH1	14	6	1	0.589095746223179	multiENSID-multitissue	TLR4_TLR7/8_TCR
ENSG00000198133	TLR4	307	TMEM229B	14	6	1	17.9275472331897	multiENSID-multitissue	TLR4_TLR7/8_TCR
ENSG00000198133	TLR7/8	307	TMEM229B	14	6	1	27.0055686425914	multiENSID-multitissue	TLR4_TLR7/8_TCR
ENSG00000198133	TCR	307	TMEM229B	14	6	1	10.8546352668423	multiENSID-multitissue	TLR4_TLR7/8_TCR
ENSG00000204099	TLR4	309	NEU4	2	6	1	0.365492133330067	multiENSID-multitissue	TLR4_TLR7/8_TCR
ENSG00000204099	TLR7/8	309	NEU4	2	6	1	0.537021286522613	multiENSID-multitissue	TLR4_TLR7/8_TCR
ENSG00000204099	TCR	309	NEU4	2	6	1	0	multiENSID-multitissue	TLR4_TLR7/8_TCR
ENSG00000224272	TLR4	309	AC131097.2	2	6	1	0	multiENSID-multitissue	TLR4_TLR7/8_TCR
ENSG00000224272	TLR7/8	309	AC131097.2	2	6	1	0	multiENSID-multitissue	TLR4_TLR7/8_TCR
ENSG00000226644	TLR4	324	AL121899.1	20	6	1	0.40926209226241	multiENSID-multitissue	TLR4_TLR7/8_TCR
ENSG00000287561	TLR4	324	AL121899.4	20	6	1	1.9829741836591	multiENSID-multitissue	TLR4_TLR7/8_TCR
ENSG00000287561	TLR7/8	324	AL121899.4	20	6	1	1.22889626826696	multiENSID-multitissue	TLR4_TLR7/8_TCR
ENSG00000287561	TCR	324	AL121899.4	20	6	1	1.31172231128171	multiENSID-multitissue	TLR4_TLR7/8_TCR
ENSG00000175591	TLR4	352	P2RY2	11	6	1	4.80597445311147	multiENSID-multitissue	TLR4_TLR7/8_TCR
ENSG00000175591	TLR7/8	352	P2RY2	11	6	1	2.66836123557141	multiENSID-multitissue	TLR4_TLR7/8_TCR
ENSG00000260401	TLR4	352	AP002761.4	11	6	1	3.18827298539862	multiENSID-multitissue	TLR4_TLR7/8_TCR
ENSG00000260401	TLR7/8	352	AP002761.4	11	6	1	1.45958759196287	multiENSID-multitissue	TLR4_TLR7/8_TCR
ENSG00000260401	TCR	352	AP002761.4	11	6	1	2.59205951985127	multiENSID-multitissue	TLR4_TLR7/8_TCR
ENSG00000124635	TLR4	364	H2BC11	6	6	1	4.9882852040554	multiENSID-multitissue	TLR4_TLR7/8_TCR
ENSG00000124635	TLR7/8	364	H2BC11	6	6	1	4.68981321791586	multiENSID-multitissue	TLR4_TLR7/8_TCR
ENSG00000287966	TCR	364	AL590062.1	6	6	1	0	multiENSID-multitissue	TLR4_TLR7/8_TCR
ENSG00000139572	TLR4	403	GPR84	12	5	1	229.584686660182	multiENSID-multitissue	TLR4_TLR7/8_TCR
ENSG00000139572	TLR7/8	403	GPR84	12	5	1	129.284742893556	multiENSID-multitissue	TLR4_TLR7/8_TCR
ENSG00000139572	TCR	403	GPR84	12	5	1	132.807629721162	multiENSID-multitissue	TLR4_TLR7/8_TCR
ENSG00000161642	TLR4	403	ZNF385A	12	5	1	9.71673968680866	multiENSID-multitissue	TLR4_TLR7/8_TCR
ENSG00000161642	TLR7/8	403	ZNF385A	12	5	1	6.83445415384277	multiENSID-multitissue	TLR4_TLR7/8_TCR
ENSG00000123268	TLR4	419	ATF1	12	5	1	59.9142937242179	multiENSID-multitissue	TLR4_TLR7/8_TCR
ENSG00000123268	TLR7/8	419	ATF1	12	5	1	52.1985718706675	multiENSID-multitissue	TLR4_TLR7/8_TCR
ENSG00000123268	TCR	419	ATF1	12	5	1	65.9254818874143	multiENSID-multitissue	TLR4_TLR7/8_TCR
ENSG00000255320	TLR4	463	AP000759.1	11	5	1	0	multiENSID-multitissue	TLR4_TLR7/8_TCR
ENSG00000255320	TLR7/8	463	AP000759.1	11	5	1	0	multiENSID-multitissue	TLR4_TLR7/8_TCR
ENSG00000255320	TCR	463	AP000759.1	11	5	1	0	multiENSID-multitissue	TLR4_TLR7/8_TCR
ENSG00000110628	TLR4	474	SLC22A18	11	5	1	8.51948406004534	multiENSID-multitissue	TLR4_TLR7/8_TCR
ENSG00000110628	TLR7/8	474	SLC22A18	11	5	1	8.893704926606	multiENSID-multitissue	TLR4_TLR7/8_TCR
ENSG00000110628	TCR	474	SLC22A18	11	5	1	7.52677599098948	multiENSID-multitissue	TLR4_TLR7/8_TCR
ENSG00000254827	TLR4	474	SLC22A18AS	11	5	1	4.11286403987833	multiENSID-multitissue	TLR4_TLR7/8_TCR
ENSG00000254827	TLR7/8	474	SLC22A18AS	11	5	1	3.92051911147744	multiENSID-multitissue	TLR4_TLR7/8_TCR
ENSG00000144895	TLR4	480	EIF2A	3	5	1	74.1890810875905	multiENSID-multitissue	TLR4_TLR7/8_TCR
ENSG00000144895	TLR7/8	480	EIF2A	3	5	1	83.0727422809719	multiENSID-multitissue	TLR4_TLR7/8_TCR
ENSG00000144895	TCR	480	EIF2A	3	5	1	114.718686844522	multiENSID-multitissue	TLR4_TLR7/8_TCR
ENSG00000198535	TLR4	483	C2CD4A	15	5	1	1.94357667345191	multiENSID-multitissue	TLR4_TLR7/8_TCR
ENSG00000198535	TLR7/8	483	C2CD4A	15	5	1	0.360719846857992	multiENSID-multitissue	TLR4_TLR7/8_TCR
ENSG00000198535	TCR	483	C2CD4A	15	5	1	1.82208476271763	multiENSID-multitissue	TLR4_TLR7/8_TCR
ENSG00000205502	TLR4	483	C2CD4B	15	5	1	2.97422094000253	multiENSID-multitissue	TLR4_TLR7/8_TCR
ENSG00000205502	TLR7/8	483	C2CD4B	15	5	1	0.814986958421427	multiENSID-multitissue	TLR4_TLR7/8_TCR
ENSG00000182168	TLR4	487	UNC5C	4	5	1	0	multiENSID-multitissue	TLR4_TLR7/8_TCR
ENSG00000182168	TLR7/8	487	UNC5C	4	5	1	0	multiENSID-multitissue	TLR4_TLR7/8_TCR
ENSG00000271474	TLR4	487	AC106881.1	4	5	1	0	multiENSID-multitissue	TLR4_TLR7/8_TCR
ENSG00000271474	TLR7/8	487	AC106881.1	4	5	1	0	multiENSID-multitissue	TLR4_TLR7/8_TCR
ENSG00000271474	TCR	487	AC106881.1	4	5	1	0	multiENSID-multitissue	TLR4_TLR7/8_TCR
ENSG00000216863	TLR4	495	LY86-AS1	6	5	1	2.78942806762371	multiENSID-multitissue	TLR4_TLR7/8_TCR
ENSG00000216863	TCR	495	LY86-AS1	6	5	1	1.97054957212006	multiENSID-multitissue	TLR4_TLR7/8_TCR
ENSG00000261211	TLR4	495	AL031123.2	6	5	1	0.320600369075145	multiENSID-multitissue	TLR4_TLR7/8_TCR
ENSG00000261211	TLR7/8	495	AL031123.2	6	5	1	0	multiENSID-multitissue	TLR4_TLR7/8_TCR
ENSG00000261211	TCR	495	AL031123.2	6	5	1	0.3048762139035	multiENSID-multitissue	TLR4_TLR7/8_TCR
ENSG00000105321	TLR4	498	CCDC9	19	5	1	8.53126199708719	multiENSID-multitissue	TLR4_TLR7/8_TCR
ENSG00000105321	TLR7/8	498	CCDC9	19	5	1	9.02678580879587	multiENSID-multitissue	TLR4_TLR7/8_TCR
ENSG00000257704	TLR4	498	INAFM1	19	5	1	7.45437421245254	multiENSID-multitissue	TLR4_TLR7/8_TCR
ENSG00000257704	TLR7/8	498	INAFM1	19	5	1	9.02705183045241	multiENSID-multitissue	TLR4_TLR7/8_TCR
ENSG00000257704	TCR	498	INAFM1	19	5	1	7.07790246345504	multiENSID-multitissue	TLR4_TLR7/8_TCR
ENSG00000228789	TLR4	507	HCG22	6	5	1	0	multiENSID-multitissue	TLR4_TLR7/8_TCR
ENSG00000228789	TLR7/8	507	HCG22	6	5	1	0	multiENSID-multitissue	TLR4_TLR7/8_TCR
ENSG00000228789	TCR	507	HCG22	6	5	1	0	multiENSID-multitissue	TLR4_TLR7/8_TCR
ENSG00000167693	TLR4	509	NXN	17	5	1	0.377602293405289	multiENSID-multitissue	TLR4_TLR7/8_TCR
ENSG00000262003	TLR4	509	AC087392.1	17	5	1	0	multiENSID-multitissue	TLR4_TLR7/8_TCR
ENSG00000262003	TLR7/8	509	AC087392.1	17	5	1	0	multiENSID-multitissue	TLR4_TLR7/8_TCR
ENSG00000262003	TCR	509	AC087392.1	17	5	1	0	multiENSID-multitissue	TLR4_TLR7/8_TCR
ENSG00000138376	TLR4	522	BARD1	2	5	1	29.2976256170166	multiENSID-multitissue	TLR4_TLR7/8_TCR
ENSG00000138376	TLR7/8	522	BARD1	2	5	1	40.7025698817393	multiENSID-multitissue	TLR4_TLR7/8_TCR
ENSG00000229267	TLR4	522	SNHG31	2	5	1	0.604610639817116	multiENSID-multitissue	TLR4_TLR7/8_TCR
ENSG00000229267	TLR7/8	522	SNHG31	2	5	1	0.801220773383065	multiENSID-multitissue	TLR4_TLR7/8_TCR
ENSG00000229267	TCR	522	SNHG31	2	5	1	0.731680975460111	multiENSID-multitissue	TLR4_TLR7/8_TCR
ENSG00000072210	TLR4	533	ALDH3A2	17	5	1	13.5613907206184	multiENSID-multitissue	TLR4_TLR7/8_TCR
ENSG00000072210	TLR7/8	533	ALDH3A2	17	5	1	12.3016303539037	multiENSID-multitissue	TLR4_TLR7/8_TCR
ENSG00000072210	TCR	533	ALDH3A2	17	5	1	20.2176075259522	multiENSID-multitissue	TLR4_TLR7/8_TCR
ENSG00000248092	TLR4	553	NNT-AS1	5	5	1	33.049459060255	multiENSID-multitissue	TLR4_TLR7/8_TCR
ENSG00000248092	TLR7/8	553	NNT-AS1	5	5	1	31.6354511365866	multiENSID-multitissue	TLR4_TLR7/8_TCR
ENSG00000248092	TCR	553	NNT-AS1	5	5	1	33.9777648641405	multiENSID-multitissue	TLR4_TLR7/8_TCR
ENSG00000179862	TLR4	599	CITED4	1	4	1	4.85074432939324	multiENSID-multitissue	TLR4_TLR7/8_TCR
ENSG00000179862	TLR7/8	599	CITED4	1	4	1	2.51001856451651	multiENSID-multitissue	TLR4_TLR7/8_TCR
ENSG00000179862	TCR	599	CITED4	1	4	1	3.43193880050544	multiENSID-multitissue	TLR4_TLR7/8_TCR
ENSG00000149289	TLR4	611	ZC3H12C	11	4	1	24.4714173844949	multiENSID-multitissue	TLR4_TLR7/8_TCR
ENSG00000149289	TLR7/8	611	ZC3H12C	11	4	1	42.3443195280334	multiENSID-multitissue	TLR4_TLR7/8_TCR
ENSG00000149289	TCR	611	ZC3H12C	11	4	1	8.0513938279468	multiENSID-multitissue	TLR4_TLR7/8_TCR
ENSG00000100393	TLR7/8	798	EP300	22	4	-1	233.618972659678	multiENSID-multitissue	TLR4_TLR7/8_TCR
ENSG00000235513	TLR4	798	L3MBTL2-AS1	22	4	1	1.3153360288953	multiENSID-multitissue	TLR4_TLR7/8_TCR
ENSG00000235513	TLR7/8	798	L3MBTL2-AS1	22	4	1	1.98753061093371	multiENSID-multitissue	TLR4_TLR7/8_TCR
ENSG00000235513	TCR	798	L3MBTL2-AS1	22	4	1	1.1254382273828	multiENSID-multitissue	TLR4_TLR7/8_TCR
ENSG00000106771	TLR4	862	TMEM245	9	4	1	77.1986166007906	multiENSID-multitissue	TLR4_TLR7/8_TCR
ENSG00000106771	TLR7/8	862	TMEM245	9	4	1	67.3970555962502	multiENSID-multitissue	TLR4_TLR7/8_TCR
ENSG00000106771	TCR	862	TMEM245	9	4	1	66.6011298560443	multiENSID-multitissue	TLR4_TLR7/8_TCR
ENSG00000197471	TLR4	912	SPN	16	4	1	170.623795858107	multiENSID-multitissue	TLR4_TLR7/8_TCR
ENSG00000197471	TLR7/8	912	SPN	16	4	1	176.594655002323	multiENSID-multitissue	TLR4_TLR7/8_TCR
ENSG00000197471	TCR	912	SPN	16	4	1	267.198146434849	multiENSID-multitissue	TLR4_TLR7/8_TCR
ENSG00000217442	TLR4	928	SYCE3	22	4	1	0.356933541116245	multiENSID-multitissue	TLR4_TLR7/8_TCR
ENSG00000217442	TLR7/8	928	SYCE3	22	4	1	0.285998855847783	multiENSID-multitissue	TLR4_TLR7/8_TCR
ENSG00000217442	TCR	928	SYCE3	22	4	1	0.295015894694148	multiENSID-multitissue	TLR4_TLR7/8_TCR
ENSG00000179918	TLR4	931	SEPHS2	16	4	1	67.9582859684675	multiENSID-multitissue	TLR4_TLR7/8_TCR
ENSG00000179918	TLR7/8	931	SEPHS2	16	4	1	68.0822467482979	multiENSID-multitissue	TLR4_TLR7/8_TCR
ENSG00000179918	TCR	931	SEPHS2	16	4	1	66.9404387561903	multiENSID-multitissue	TLR4_TLR7/8_TCR
ENSG00000089127	TLR4	965	OAS1	12	4	1	174.577423647574	multiENSID-multitissue	TLR4_TLR7/8_TCR
ENSG00000089127	TLR7/8	965	OAS1	12	4	1	531.555910244919	multiENSID-multitissue	TLR4_TLR7/8_TCR
ENSG00000089127	TCR	965	OAS1	12	4	1	72.8710007731422	multiENSID-multitissue	TLR4_TLR7/8_TCR
ENSG00000111331	TLR7/8	965	OAS3	12	4	1	962.132699581394	multiENSID-multitissue	TLR4_TLR7/8_TCR
ENSG00000223653	TLR4	966	AL078459.1	1	4	1	1.26823617939624	multiENSID-multitissue	TLR4_TLR7/8_TCR
ENSG00000223653	TLR7/8	966	AL078459.1	1	4	1	0.973181756349973	multiENSID-multitissue	TLR4_TLR7/8_TCR
ENSG00000223653	TCR	966	AL078459.1	1	4	1	0.861065197766824	multiENSID-multitissue	TLR4_TLR7/8_TCR
ENSG00000145287	TLR7/8	1001	PLAC8	4	4	1	461.969507661271	multiENSID-multitissue	TLR4_TLR7/8_TCR
ENSG00000145287	TCR	1001	PLAC8	4	4	1	68.1777269856247	multiENSID-multitissue	TLR4_TLR7/8_TCR
ENSG00000173085	TLR4	1001	COQ2	4	4	1	12.8305359913642	multiENSID-multitissue	TLR4_TLR7/8_TCR
ENSG00000173085	TLR7/8	1001	COQ2	4	4	1	19.5594669067945	multiENSID-multitissue	TLR4_TLR7/8_TCR
ENSG00000168246	TLR4	1006	UBTD2	5	4	1	21.913596375154	multiENSID-multitissue	TLR4_TLR7/8_TCR
ENSG00000168246	TLR7/8	1006	UBTD2	5	4	1	24.4606062357183	multiENSID-multitissue	TLR4_TLR7/8_TCR
ENSG00000168246	TCR	1006	UBTD2	5	4	1	15.8797801245213	multiENSID-multitissue	TLR4_TLR7/8_TCR
ENSG00000174705	TLR7/8	1006	SH3PXD2B	5	4	1	6.66050575571964	multiENSID-multitissue	TLR4_TLR7/8_TCR
ENSG00000185127	TLR4	1028	C6orf120	6	4	1	13.3345465156045	multiENSID-multitissue	TLR4_TLR7/8_TCR
ENSG00000185127	TLR7/8	1028	C6orf120	6	4	1	14.907192066772	multiENSID-multitissue	TLR4_TLR7/8_TCR
ENSG00000185127	TCR	1028	C6orf120	6	4	1	18.7331213178139	multiENSID-multitissue	TLR4_TLR7/8_TCR
ENSG00000117601	TLR4	1205	SERPINC1	1	4	1	0	multiENSID-multitissue	TLR4_TLR7/8_TCR
ENSG00000117601	TLR7/8	1205	SERPINC1	1	4	1	0	multiENSID-multitissue	TLR4_TLR7/8_TCR
ENSG00000117601	TCR	1205	SERPINC1	1	4	1	0	multiENSID-multitissue	TLR4_TLR7/8_TCR
ENSG00000227502	TLR4	1262	MROCKI	6	4	1	15.4104517442376	multiENSID-multitissue	TLR4_TLR7/8_TCR
ENSG00000227502	TLR7/8	1262	MROCKI	6	4	1	12.2149901490883	multiENSID-multitissue	TLR4_TLR7/8_TCR
ENSG00000227502	TCR	1262	MROCKI	6	4	1	7.48377846686295	multiENSID-multitissue	TLR4_TLR7/8_TCR
ENSG00000205837	TLR4	1287	LINC00487	2	4	1	2.59146578487724	multiENSID-multitissue	TLR4_TLR7/8_TCR
ENSG00000205837	TLR7/8	1287	LINC00487	2	4	1	4.7119842732356	multiENSID-multitissue	TLR4_TLR7/8_TCR
ENSG00000225964	TLR7/8	1287	NRIR	2	4	1	20.5313988916668	multiENSID-multitissue	TLR4_TLR7/8_TCR
ENSG00000225964	TCR	1287	NRIR	2	4	1	2.83141110609015	multiENSID-multitissue	TLR4_TLR7/8_TCR
ENSG00000222028	TLR4	1301	PSMB11	14	4	1	0	multiENSID-multitissue	TLR4_TLR7/8_TCR
ENSG00000279656	TLR4	1301	AL132780.4	14	4	-1	0.31531487501076	multiENSID-multitissue	TLR4_TLR7/8_TCR
ENSG00000279656	TLR7/8	1301	AL132780.4	14	4	-1	0.322362639609816	multiENSID-multitissue	TLR4_TLR7/8_TCR
ENSG00000279656	TCR	1301	AL132780.4	14	4	-1	0.506597295557556	multiENSID-multitissue	TLR4_TLR7/8_TCR
ENSG00000271780	TLR7/8	1312	AL118558.3	14	4	1	0.821231419152132	multiENSID-multitissue	TLR4_TLR7/8_TCR
ENSG00000271780	TCR	1312	AL118558.3	14	4	1	0.917334016565665	multiENSID-multitissue	TLR4_TLR7/8_TCR
ENSG00000272444	TLR4	1312	AL118558.4	14	4	1	0.60205493390039	multiENSID-multitissue	TLR4_TLR7/8_TCR
ENSG00000272444	TLR7/8	1312	AL118558.4	14	4	1	0.609262147428241	multiENSID-multitissue	TLR4_TLR7/8_TCR

## Sheet: Table G
Supplementary Table G: DAP-EAP correlations about IBD (summary statistics from Nat Genet. 2017;49(2):256-61 )
ENSG ID	Conditions	Disease Type	Risk locus	Theta value	p-value	Number of variants included in the colocalization	Chromosome	Gene name	Colocalization with stimulation specific cRM
ENSG00000271133	TLR7/8	IBD	rs149169037	-0.614012	0.0003	497	ch7	AC004130.2	1
ENSG00000271133	TLR4	IBD	rs149169037	-0.662277	0.0002	491	ch7	AC004130.2	1
ENSG00000253140	TLR4	IBD	rs7011507_b	0.609716	0.008	440	ch8	AC026904.1	0
ENSG00000253140	TLR4	UC	rs7011507_b	0.720593	0.003	433	ch8	AC026904.1	0
ENSG00000253140	CTRL	IBD	rs7011507_b	0.770106	0.0006	369	ch8	AC026904.1	0
ENSG00000253140	CTRL	UC	rs7011507_b	0.868061	0.0003	316	ch8	AC026904.1	0
ENSG00000275383	CTRL	UC	rs1728785	0.779564	0.008	387	ch16	AC126773.6	0
ENSG00000275383	CTRL	IBD	rs1728785	0.838919	0.006	363	ch16	AC126773.6	0
ENSG00000121281	CTRL	UC	rs78534766	-0.684148	0.004	85	ch16	ADCY7	0
ENSG00000229425	TLR4	IBD	rs2823286	-0.703815	0.007	131	ch21	AJ009632.2	1
ENSG00000229425	TLR4	CD	rs2823286	-0.655716	0.01	123	ch21	AJ009632.2	1
ENSG00000229425	TLR4	UC	rs2823286	-0.897595	0.0009	96	ch21	AJ009632.2	1
ENSG00000272356	CTRL	UC	rs3851228	0.746256	0.004	457	ch6	AL080317.2	0
ENSG00000272356	CTRL	IBD	rs3851228	0.60146	0.006	359	ch6	AL080317.2	0
ENSG00000287837	CTRL	CD	rs7329174	-0.76978	0.02	315	ch13	AL590064.1	0
ENSG00000287837	TCR	CD	rs7329174	-0.680704	0.04	314	ch13	AL590064.1	0
ENSG00000287837	TLR4	CD	rs7329174	-0.863968	0.004	295	ch13	AL590064.1	0
ENSG00000287837	TLR7/8	CD	rs7329174	-0.609665	0.05	276	ch13	AL590064.1	0
ENSG00000288093	TCR	UC	rs1801274	0.607663	0.0004	399	ch1	AL592295.5	1
ENSG00000164512	CTRL	CD	rs10065637	0.694285	0.002	76	ch5	ANKRD55	0
ENSG00000236935	TLR4	CD	rs559928	-0.661794	0.0003	422	ch11	AP003774.2	0
ENSG00000236935	CTRL	IBD	rs559928	-0.616769	0.001	396	ch11	AP003774.2	0
ENSG00000236935	CTRL	CD	rs559928	-0.713411	0.0001	394	ch11	AP003774.2	0
ENSG00000236935	TLR7/8	IBD	rs559928	-0.607429	0.002	391	ch11	AP003774.2	0
ENSG00000236935	TLR7/8	CD	rs559928	-0.707591	<0,0001	385	ch11	AP003774.2	0
ENSG00000143437	CTRL	IBD	rs4845604_a	0.759936	0.002	847	ch1	ARNT	0
ENSG00000143437	TLR7/8	IBD	rs4845604_a	0.817407	0.001	733	ch1	ARNT	0
ENSG00000143437	TLR7/8	UC	rs4845604_a	0.748347	0.0005	663	ch1	ARNT	0
ENSG00000158850	TCR	UC	rs1801274	-0.69949	<0,0001	346	ch1	B4GALT3	1
ENSG00000166164	TLR4	IBD	rs78534766	-0.713448	0.002	267	ch16	BRD7	0
ENSG00000166164	CTRL	IBD	rs78534766	-0.659165	0.006	252	ch16	BRD7	0
ENSG00000166164	CTRL	UC	rs78534766	-0.60088	0.004	80	ch16	BRD7	0
ENSG00000188315	TLR7/8	IBD	rs3197999	-0.869637	0.0004	1073	ch3	C3orf62	1
ENSG00000188315	TLR7/8	UC	rs3197999	-0.693167	0.004	1071	ch3	C3orf62	1
ENSG00000188315	TLR7/8	CD	rs3197999	-0.885237	0.0001	912	ch3	C3orf62	1
ENSG00000168071	TLR4	CD	rs559928	0.60474	0.0003	260	ch11	CCDC88B	0
ENSG00000122223	TCR	UC	rs1801274	0.657652	0.0002	335	ch1	CD244	0
ENSG00000122223	CTRL	CD	rs4656958_b	-0.691439	0.0002	280	ch1	CD244	0
ENSG00000117091	TCR	UC	rs1801274	0.628249	<0,0001	494	ch1	CD48	1
ENSG00000122873	CTRL	IBD	rs1819658	0.73011	0.003	603	ch10	CISD1	0
ENSG00000122873	CTRL	CD	rs1819658	0.812637	0.001	582	ch10	CISD1	0
ENSG00000122873	TLR7/8	CD	rs1819658	0.704591	0.008	569	ch10	CISD1	0
ENSG00000122873	TLR7/8	IBD	rs1819658	0.713359	0.005	566	ch10	CISD1	0
ENSG00000122873	TLR4	CD	rs1819658	0.619549	0.02	513	ch10	CISD1	0
ENSG00000122873	TLR4	IBD	rs1819658	0.644814	0.01	495	ch10	CISD1	0
ENSG00000188603	CTRL	IBD	rs28449958	0.838081	<0,0001	300	ch16	CLN3	0
ENSG00000188603	TLR7/8	IBD	rs28449958	0.778215	0.0005	299	ch16	CLN3	0
ENSG00000188603	CTRL	CD	rs28449958	0.856289	0.0001	295	ch16	CLN3	0
ENSG00000188603	TLR7/8	CD	rs28449958	0.838103	0.0001	294	ch16	CLN3	0
ENSG00000163131	TLR4	IBD	rs4845604_a	-0.718179	0.004	856	ch1	CTSS	0
ENSG00000172543	TLR7/8	CD	rs2231884	-0.677676	0.0003	374	ch11	CTSW	0
ENSG00000163735	TLR7/8	UC	rs2472649	-0.888782	0.004	115	ch4	CXCL5	1
ENSG00000112977	TLR7/8	IBD	rs2930047	-0.625195	0.005	198	ch5	DAP	1
ENSG00000117505	CTRL	IBD	rs34856868_b	-0.652902	0.0004	635	ch1	DR1	0
ENSG00000117505	TLR7/8	IBD	rs34856868_b	-0.708332	0.0004	576	ch1	DR1	0
ENSG00000117505	TCR	IBD	rs34856868_b	-0.672504	0.0004	553	ch1	DR1	0
ENSG00000117505	TLR4	IBD	rs34856868_b	-0.623999	0.001	542	ch1	DR1	0
ENSG00000081721	TCR	UC	rs1801274	-0.646591	<0,0001	343	ch1	DUSP12	1
ENSG00000124205	TLR4	CD	rs259964	-0.663927	0.002	107	ch20	EDN3	0
ENSG00000120690	TLR7/8	CD	rs7329174	-0.768524	0.02	292	ch13	ELF1	0
ENSG00000120690	TLR4	CD	rs7329174	-0.683512	0.04	292	ch13	ELF1	0
ENSG00000164308	TLR7/8	IBD	rs1363907	0.899476	<0,0001	823	ch5	ERAP2	0
ENSG00000164308	TLR4	IBD	rs1363907	0.906899	<0,0001	819	ch5	ERAP2	0
ENSG00000164308	CTRL	IBD	rs1363907	0.906651	<0,0001	817	ch5	ERAP2	0
ENSG00000164308	TLR7/8	CD	rs1363907	0.975643	<0,0001	814	ch5	ERAP2	0
ENSG00000164308	TLR4	CD	rs1363907	0.968609	<0,0001	809	ch5	ERAP2	0
ENSG00000164308	CTRL	CD	rs1363907	0.969322	<0,0001	807	ch5	ERAP2	0
ENSG00000164308	TCR	CD	rs1363907	0.960968	<0,0001	766	ch5	ERAP2	0
ENSG00000164308	TCR	IBD	rs1363907	0.86157	0.0003	760	ch5	ERAP2	0
ENSG00000158769	TCR	UC	rs1801274	0.621188	<0,0001	355	ch1	F11R	1
ENSG00000149485	TCR	CD	rs4246215	0.604079	0.003	330	ch11	FADS1	0
ENSG00000149485	TLR7/8	CD	rs4246215	0.672448	0.001	315	ch11	FADS1	0
ENSG00000149485	TLR4	CD	rs4246215	0.649476	0.001	307	ch11	FADS1	0
ENSG00000143226	TCR	UC	rs1801274	0.746951	<0,0001	314	ch1	FCGR2A	1
ENSG00000143226	TCR	IBD	rs1801274	0.65551	<0,0001	293	ch1	FCGR2A	1
ENSG00000203747	TCR	UC	rs1801274	0.64406	<0,0001	347	ch1	FCGR3A	1
ENSG00000162747	TCR	UC	rs1801274	0.611748	0.0003	352	ch1	FCGR3B	1
ENSG00000162746	TCR	UC	rs1801274	-0.617532	0.0002	268	ch1	FCRLB	1
ENSG00000160221	TLR7/8	CD	rs7282490_b	-0.684316	0.006	86	ch21	GATD3A	0
ENSG00000160221	TLR4	CD	rs7282490_b	-0.661795	0.003	80	ch21	GATD3A	0
ENSG00000160221	TCR	CD	rs7282490_b	-0.805256	0.005	77	ch21	GATD3A	0
ENSG00000160221	CTRL	CD	rs7282490_b	-0.789889	0.002	77	ch21	GATD3A	0
ENSG00000160221	TCR	IBD	rs7282490_b	-0.691561	0.01	77	ch21	GATD3A	0
ENSG00000160221	CTRL	IBD	rs7282490_b	-0.646298	0.02	77	ch21	GATD3A	0
ENSG00000146535	TLR7/8	UC	rs798502	-0.773446	0.0002	425	ch7	GNA12	0
ENSG00000146535	TLR7/8	IBD	rs798502	-0.71069	0.002	396	ch7	GNA12	0
ENSG00000146535	CTRL	IBD	rs798502	-0.605307	0.01	345	ch7	GNA12	0
ENSG00000073605	CTRL	IBD	rs12946510_a	-0.723429	0.002	420	ch17	GSDMB	0
ENSG00000073605	CTRL	CD	rs12946510_a	-0.608734	0.006	418	ch17	GSDMB	0
ENSG00000073605	CTRL	UC	rs12946510_a	-0.702123	0.004	410	ch17	GSDMB	0
ENSG00000073605	TLR4	IBD	rs12946510_a	-0.754812	0.001	399	ch17	GSDMB	0
ENSG00000073605	TLR4	CD	rs12946510_a	-0.68282	0.003	398	ch17	GSDMB	0
ENSG00000073605	TLR7/8	CD	rs12946510_a	-0.699294	0.002	393	ch17	GSDMB	0
ENSG00000073605	TLR7/8	IBD	rs12946510_a	-0.774499	0.0006	390	ch17	GSDMB	0
ENSG00000073605	TLR4	UC	rs12946510_a	-0.721304	0.004	389	ch17	GSDMB	0
ENSG00000073605	TCR	IBD	rs12946510_a	-0.762573	0.001	378	ch17	GSDMB	0
ENSG00000073605	TLR7/8	UC	rs12946510_a	-0.761429	0.001	378	ch17	GSDMB	0
ENSG00000073605	TCR	CD	rs12946510_a	-0.730643	0.001	376	ch17	GSDMB	0
ENSG00000196126	TLR4	UC	rs6927022	0.617337	<0,0001	11808	ch6	HLA-DRB1	0
ENSG00000143452	TLR7/8	IBD	rs4845604_a	-0.81781	0.0009	857	ch1	HORMAD1	1
ENSG00000143452	TLR4	IBD	rs4845604_a	-0.816916	0.0004	794	ch1	HORMAD1	1
ENSG00000143452	TLR4	CD	rs4845604_a	-0.60725	0.005	628	ch1	HORMAD1	1
ENSG00000173110	TCR	UC	rs1801274	0.674331	<0,0001	293	ch1	HSPA6	1
ENSG00000159110	TLR7/8	CD	rs2284553_a	-0.605877	0.009	194	ch21	IFNAR2	0
ENSG00000128604	TLR7/8	UC	rs4728142	0.62116	0.005	289	ch7	IRF5	0
ENSG00000128604	TLR4	UC	rs4728142	0.672881	0.003	265	ch7	IRF5	0
ENSG00000128604	TCR	UC	rs4728142	0.708329	0.001	231	ch7	IRF5	0
ENSG00000117595	TLR7/8	CD	rs59043219	-0.622213	0.01	246	ch1	IRF6	0
ENSG00000117595	TLR4	CD	rs59043219	-0.732453	0.003	221	ch1	IRF6	0
ENSG00000179914	TCR	UC	rs1801274	0.758689	<0,0001	278	ch1	ITLN1	0
ENSG00000179914	TCR	IBD	rs1801274	0.679509	<0,0001	243	ch1	ITLN1	0
ENSG00000158764	TCR	UC	rs1801274	0.651023	<0,0001	281	ch1	ITLN2	1
ENSG00000122224	TCR	UC	rs1801274	0.611125	<0,0001	377	ch1	LY9	1
ENSG00000158887	TCR	UC	rs1801274	0.695839	0.0001	385	ch1	MPZ	1
ENSG00000158887	TCR	IBD	rs1801274	0.635957	<0,0001	360	ch1	MPZ	1
ENSG00000172057	TLR7/8	IBD	rs12946510_a	-0.804256	0.0001	430	ch17	ORMDL3	0
ENSG00000172057	TLR7/8	CD	rs12946510_a	-0.721908	0.0007	430	ch17	ORMDL3	0
ENSG00000172057	TLR4	IBD	rs12946510_a	-0.796885	0.0001	429	ch17	ORMDL3	0
ENSG00000172057	TLR4	CD	rs12946510_a	-0.710966	0.001	429	ch17	ORMDL3	0
ENSG00000172057	CTRL	IBD	rs12946510_a	-0.784502	0.0009	426	ch17	ORMDL3	0
ENSG00000172057	TLR4	UC	rs12946510_a	-0.748342	0.001	426	ch17	ORMDL3	0
ENSG00000172057	CTRL	UC	rs12946510_a	-0.725907	0.002	426	ch17	ORMDL3	0
ENSG00000172057	CTRL	CD	rs12946510_a	-0.700361	0.002	425	ch17	ORMDL3	0
ENSG00000172057	TLR7/8	UC	rs12946510_a	-0.752256	0.001	424	ch17	ORMDL3	0
ENSG00000172057	TCR	IBD	rs12946510_a	-0.803074	0.0003	407	ch17	ORMDL3	0
ENSG00000172057	TCR	CD	rs12946510_a	-0.705668	0.002	405	ch17	ORMDL3	0
ENSG00000172057	TCR	UC	rs12946510_a	-0.761145	0.0009	400	ch17	ORMDL3	0
ENSG00000115896	TLR4	CD	rs6738825_b	0.746172	0.005	753	ch2	PLCL1	1
ENSG00000115896	TLR7/8	CD	rs6738825_b	0.638173	0.02	740	ch2	PLCL1	1
ENSG00000155903	CTRL	IBD	rs724016	0.781683	<0,0001	132	ch3	RASA2	0
ENSG00000163933	TLR4	CD	rs2581828	0.840713	0.005	321	ch3	RFT1	0
ENSG00000163933	CTRL	CD	rs2581828	0.823189	0.006	213	ch3	RFT1	0
ENSG00000026297	CTRL	CD	rs1819333	-0.626195	0.001	615	ch6	RNASET2	0
ENSG00000026297	TLR7/8	CD	rs1819333	-0.688666	0.0006	598	ch6	RNASET2	0
ENSG00000197375	TLR4	CD	rs2188962	-0.652102	0.0006	1202	ch5	SLC22A5	0
ENSG00000197375	TCR	CD	rs2188962	-0.651183	0.0002	1189	ch5	SLC22A5	0
ENSG00000197375	TLR7/8	CD	rs2188962	-0.722667	0.0001	1144	ch5	SLC22A5	0
ENSG00000197375	TLR4	IBD	rs2188962	-0.606404	0.0005	1131	ch5	SLC22A5	0
ENSG00000197375	TCR	IBD	rs2188962	-0.606384	0.0004	1122	ch5	SLC22A5	0
ENSG00000197375	TLR7/8	IBD	rs2188962	-0.672091	0.0003	1073	ch5	SLC22A5	0
ENSG00000143554	TLR7/8	CD	rs3180018_a	0.602526	0.007	171	ch1	SLC27A3	1
ENSG00000198742	TCR	IBD	rs9297145	0.903409	<0,0001	282	ch7	SMURF1	0
ENSG00000198742	CTRL	CD	rs9297145	0.673068	0.02	279	ch7	SMURF1	0
ENSG00000198742	TCR	CD	rs9297145	0.874633	0.0006	265	ch7	SMURF1	0
ENSG00000079263	CTRL	CD	rs6716753	-0.691295	0.002	328	ch2	SP140	0
ENSG00000079263	CTRL	IBD	rs6716753	-0.661734	0.002	264	ch2	SP140	0
ENSG00000197165	CTRL	IBD	rs28449958	0.809087	0.0001	281	ch16	SULT1A2	0
ENSG00000197165	CTRL	CD	rs28449958	0.783613	0.0005	274	ch16	SULT1A2	0
ENSG00000117500	TCR	IBD	rs34856868_b	0.791755	0.0001	509	ch1	TMED5	0
ENSG00000117500	TLR7/8	IBD	rs34856868_b	0.780051	0.0002	473	ch1	TMED5	0
ENSG00000117500	TLR4	IBD	rs34856868_b	0.621382	0.0001	372	ch1	TMED5	0
ENSG00000157873	TLR7/8	UC	rs10797432_a	-0.763671	0.003	197	ch1	TNFRSF14	0
ENSG00000157873	TLR4	UC	rs10797432_a	-0.836917	0.0007	191	ch1	TNFRSF14	0
ENSG00000157873	TCR	UC	rs10797432_a	-0.898153	<0,0001	190	ch1	TNFRSF14	0
ENSG00000157873	TLR7/8	IBD	rs10797432_a	-0.939287	<0,0001	184	ch1	TNFRSF14	0
ENSG00000157873	TLR4	IBD	rs10797432_a	-0.874939	0.002	170	ch1	TNFRSF14	0
ENSG00000157873	TCR	IBD	rs10797432_a	-0.713291	0.03	163	ch1	TNFRSF14	0
ENSG00000157873	CTRL	IBD	rs10797432_a	-0.75246	0.03	154	ch1	TNFRSF14	0
ENSG00000238164	TLR4	UC	rs10797432_a	0.852787	0.0002	190	ch1	TNFRSF14-AS1	1
ENSG00000238164	TLR4	IBD	rs10797432_a	0.849253	0.005	152	ch1	TNFRSF14-AS1	1
ENSG00000171368	TLR7/8	UC	rs4957048	0.67672	0.006	375	ch5	TPPP	1
ENSG00000171368	TLR4	UC	rs4957048	0.799364	0.0005	338	ch5	TPPP	1
ENSG00000160218	CTRL	CD	rs7282490_b	-0.825976	0.002	77	ch21	TRAPPC10	0
ENSG00000160218	TLR4	CD	rs7282490_b	-0.796687	0.003	77	ch21	TRAPPC10	0
ENSG00000160218	TCR	CD	rs7282490_b	-0.758791	0.005	77	ch21	TRAPPC10	0
ENSG00000160218	TLR7/8	CD	rs7282490_b	-0.751619	0.006	77	ch21	TRAPPC10	0
ENSG00000160218	TCR	IBD	rs7282490_b	-0.622541	0.02	77	ch21	TRAPPC10	0
ENSG00000160218	CTRL	IBD	rs7282490_b	-0.618702	0.02	77	ch21	TRAPPC10	0
ENSG00000178952	CTRL	CD	rs28449958	0.688707	0.003	309	ch16	TUFM	0
ENSG00000178952	TLR7/8	IBD	rs28449958	0.732774	0.001	283	ch16	TUFM	0
ENSG00000178952	TLR4	IBD	rs28449958	0.64844	0.004	283	ch16	TUFM	0
ENSG00000178952	TLR4	CD	rs28449958	0.711891	0.002	278	ch16	TUFM	0
ENSG00000178952	TLR7/8	CD	rs28449958	0.713496	0.002	276	ch16	TUFM	0
ENSG00000152332	TCR	UC	rs1801274	-0.677266	0.0002	310	ch1	UHMK1	1
ENSG00000285730	TCR	CD	rs1819333	-0.733912	0.0002	555	ch6	Z94721.3	0
ENSG00000285730	TCR	IBD	rs1819333	-0.656514	0.001	500	ch6	Z94721.3	0
ENSG00000255389	TLR4	UC	rs3851228	-0.61282	0.005	613	ch6	Z97989.1	0
ENSG00000255389	CTRL	UC	rs3851228	-0.627239	0.004	583	ch6	Z97989.1	0
ENSG00000255389	TLR7/8	IBD	rs3851228	-0.670733	0.003	406	ch6	Z97989.1	0
ENSG00000184939	CTRL	UC	rs1728785	0.876045	0.002	421	ch16	ZFP90	0
ENSG00000184939	TLR7/8	UC	rs1728785	0.773761	0.008	421	ch16	ZFP90	0
ENSG00000184939	TLR4	UC	rs1728785	0.782856	0.009	419	ch16	ZFP90	0
ENSG00000184939	TCR	UC	rs1728785	0.811408	0.005	403	ch16	ZFP90	0
ENSG00000184939	CTRL	IBD	rs1728785	0.909461	0.001	400	ch16	ZFP90	0
ENSG00000184939	TLR7/8	IBD	rs1728785	0.908479	0.0007	399	ch16	ZFP90	0
ENSG00000184939	TLR4	IBD	rs1728785	0.900699	0.0008	393	ch16	ZFP90	0
ENSG00000184939	TCR	IBD	rs1728785	0.891973	0.002	380	ch16	ZFP90	0

## Sheet: Table H
Supplementary Table H: DAP-EAP correlations about RA (summary statistics from Nat Genet. 2022;54(11):1640-51)
ENSG ID	Conditions	Disease Type	Risk locus	Theta value	p-value	Number of variants included in the colocalization	Chromosome	Gene name	Colocalization with stimulation specific cRM
ENSG00000115896	TLR4	all	rs10497813	-0.833865	0.001	1051	ch2	PLCL1	1
ENSG00000115896	TLR7/8	all	rs10497813	-0.820262	0.0002	1046	ch2	PLCL1	1
ENSG00000115896	TLR4	seroposi	rs10497813	-0.844949	0.001	1032	ch2	PLCL1	1
ENSG00000115896	TLR7/8	seroposi	rs10497813	-0.798034	0.003	1032	ch2	PLCL1	1
ENSG00000140391	TLR7/8	all	rs115284761	-0.808933	0.0003	606	ch15	TSPAN3	0
ENSG00000140391	CTRL	all	rs115284761	-0.756331	0.001	807	ch15	TSPAN3	0
ENSG00000140391	TCR	all	rs115284761	-0.656508	0.005	767	ch15	TSPAN3	0
ENSG00000140391	TLR7/8	seroposi	rs115284761	-0.824308	0.0003	623	ch15	TSPAN3	0
ENSG00000140391	CTRL	seroposi	rs115284761	-0.780422	0.0007	836	ch15	TSPAN3	0
ENSG00000140391	TCR	seroposi	rs115284761	-0.615608	0.01	796	ch15	TSPAN3	0
ENSG00000119403	CTRL	all	rs1953126	-0.935252	<0,0001	648	ch9	PHF19	0
ENSG00000119403	CTRL	seroposi	rs1953126	-0.930106	<0,0001	788	ch9	PHF19	0
ENSG00000215912	CTRL	seroposi	rs2258734	-0.612103	0.004	440	ch1	TTC34	0
ENSG00000154319	TLR4	all	rs2736340	0.921699	<0,0001	519	ch8	FAM167A	0
ENSG00000154319	CTRL	all	rs2736340	0.877764	<0,0001	570	ch8	FAM167A	0
ENSG00000154319	TLR7/8	all	rs2736340	0.838837	0.0001	465	ch8	FAM167A	0
ENSG00000154319	TCR	all	rs2736340	0.75426	0.0004	425	ch8	FAM167A	0
ENSG00000154319	TLR4	seroposi	rs2736340	0.940573	<0,0001	496	ch8	FAM167A	0
ENSG00000154319	CTRL	seroposi	rs2736340	0.901769	<0,0001	545	ch8	FAM167A	0
ENSG00000154319	TLR7/8	seroposi	rs2736340	0.855411	<0,0001	373	ch8	FAM167A	0
ENSG00000154319	TCR	seroposi	rs2736340	0.777299	0.0004	338	ch8	FAM167A	0
ENSG00000217702	TLR4	all	rs28421442	-0.693296	0.004	165	ch2	AC073263.1	0
ENSG00000217702	TCR	all	rs28421442	-0.621826	0.005	176	ch2	AC073263.1	0
ENSG00000112977	TLR7/8	all	rs2918392	-0.631795	0.004	209	ch5	DAP	1
ENSG00000198324	TCR	all	rs3184504	-0.762383	<0,0001	943	ch12	PHETA1	1
ENSG00000198324	TCR	seroposi	rs3184504	-0.689476	<0,0001	901	ch12	PHETA1	1
ENSG00000105810	TLR7/8	all	rs42044	-0.960402	<0,0001	199	ch7	CDK6	0
ENSG00000105810	CTRL	all	rs42044	-0.935739	<0,0001	201	ch7	CDK6	0
ENSG00000105810	TLR4	all	rs42044	-0.8871	0.0001	196	ch7	CDK6	0
ENSG00000105810	TLR7/8	seroposi	rs42044	-0.957488	<0,0001	198	ch7	CDK6	0
ENSG00000105810	CTRL	seroposi	rs42044	-0.930919	<0,0001	199	ch7	CDK6	0
ENSG00000105810	TLR4	seroposi	rs42044	-0.874397	0.0004	196	ch7	CDK6	0
ENSG00000081985	CTRL	all	rs4655698	0.728435	<0,0001	475	ch1	IL12RB2	0
ENSG00000081985	CTRL	seroposi	rs4655698	0.636892	0.0002	386	ch1	IL12RB2	0
ENSG00000172057	TLR7/8	all	rs56750287	-0.643147	0.005	1043	ch17	ORMDL3	0
ENSG00000172057	TLR4	all	rs56750287	-0.637941	0.005	1060	ch17	ORMDL3	0
ENSG00000185651	CTRL	all	rs5754100	0.971086	<0,0001	233	ch22	UBE2L3	0
ENSG00000185651	TCR	all	rs5754100	0.965528	<0,0001	194	ch22	UBE2L3	0
ENSG00000185651	TLR7/8	all	rs5754100	0.962123	<0,0001	209	ch22	UBE2L3	0
ENSG00000185651	TLR4	all	rs5754100	0.892853	0.002	222	ch22	UBE2L3	0
ENSG00000185651	CTRL	seroposi	rs5754100	0.961681	0.0001	216	ch22	UBE2L3	0
ENSG00000185651	TLR7/8	seroposi	rs5754100	0.956009	<0,0001	238	ch22	UBE2L3	0
ENSG00000185651	TCR	seroposi	rs5754100	0.859636	0.004	212	ch22	UBE2L3	0
ENSG00000185651	TLR4	seroposi	rs5754100	0.797307	0.008	240	ch22	UBE2L3	0
ENSG00000164512	CTRL	all	rs7731626	0.691843	0.0004	283	ch5	ANKRD55	0
ENSG00000164512	CTRL	seroposi	rs7731626	0.668144	0.0008	280	ch5	ANKRD55	0
ENSG00000149485	TLR7/8	all	rs7943728_1	-0.684309	0.0002	204	ch11	FADS1	0
ENSG00000149485	CTRL	all	rs7943728_1	-0.605255	0.0005	126	ch11	FADS1	0
ENSG00000134824	TLR4	all	rs7943728_1	-0.7592	<0,0001	187	ch11	FADS2	0
ENSG00000134824	CTRL	all	rs7943728_1	-0.754779	<0,0001	195	ch11	FADS2	0
ENSG00000134824	TLR7/8	all	rs7943728_1	-0.740674	<0,0001	197	ch11	FADS2	0
ENSG00000134824	TCR	all	rs7943728_1	-0.665676	<0,0001	208	ch11	FADS2	0
ENSG00000134824	TLR4	seroposi	rs7943728_1	-0.755933	<0,0001	195	ch11	FADS2	0
ENSG00000134824	TLR7/8	seroposi	rs7943728_1	-0.7452	0.0001	205	ch11	FADS2	0
ENSG00000134824	CTRL	seroposi	rs7943728_1	-0.736057	<0,0001	203	ch11	FADS2	0
ENSG00000134824	TCR	seroposi	rs7943728_1	-0.704906	0.0001	223	ch11	FADS2	0

## Sheet: Table I
Supplementary Table I: DAP-EAP correlations about COVID-19 (summary statistics from Nature. 2023;621(7977):E7-E26)
ENSG ID	Conditions	Disease Type	Risk locus	Theta value	p-value	Number of variants included in the colocalization	Chromosome	Gene name	Colocalization with stimulation specific cRM
ENSG00000089127	TLR7/8	A2	rs10850094	0.812801	0.0006	582	ch12	OAS1	1
ENSG00000089127	TCR	B2	rs10850094	0.849242	<0,0001	291	ch12	OAS1	1
ENSG00000089127	TLR7/8	B2	rs10850094	0.837046	<0,0001	401	ch12	OAS1	1
ENSG00000089127	TLR4	B2	rs10850094	0.609936	0.01	364	ch12	OAS1	1
ENSG00000089127	TLR7/8	C2	rs10850094	0.894251	<0,0001	408	ch12	OAS1	1
ENSG00000089127	TCR	C2	rs10850094	0.856902	<0,0001	298	ch12	OAS1	1
ENSG00000089127	TLR4	C2	rs10850094	0.678056	0.006	376	ch12	OAS1	1
ENSG00000178538	TLR7/8	C2	rs2875968	-0.658512	0.002	549	ch8	CA8	1
ENSG00000104388	TLR7/8	B2	rs2875968	0.732319	0.0001	492	ch8	RAB2A	1
ENSG00000104388	TCR	B2	rs2875968	0.691442	0.0007	545	ch8	RAB2A	1
ENSG00000104388	TCR	C2	rs2875968	0.734928	0.0001	438	ch8	RAB2A	1
ENSG00000104388	TLR4	C2	rs2875968	0.648836	0.002	385	ch8	RAB2A	1
ENSG00000172057	TLR4	B2	rs3744245	-0.602507	<0,0001	1010	ch17	ORMDL3	0
ENSG00000159110	TLR7/8	A2	rs78143111	-0.721499	<0,0001	710	ch21	IFNAR2	0
ENSG00000159110	TLR7/8	B2	rs78143111	-0.753183	0.0001	905	ch21	IFNAR2	0
ENSG00000159110	TLR4	B2	rs78143111	-0.613407	0.002	908	ch21	IFNAR2	0
ENSG00000159110	CTRL	B2	rs78143111	-0.610123	0.001	907	ch21	IFNAR2	0
ENSG00000159110	TLR4	C2	rs78143111	-0.638431	0.004	488	ch21	IFNAR2	0
ENSG00000159110	TLR7/8	C2	rs78143111	-0.619281	0.0007	369	ch21	IFNAR2	0
ENSG00000159110	CTRL	C2	rs78143111	-0.616269	0.0003	449	ch21	IFNAR2	0
ENSG00000159110	TLR7/8	A2	rs9636867	-0.721499	<0,0001	710	ch21	IFNAR2	0
ENSG00000159110	TLR7/8	B2	rs9636867	-0.753183	0.0001	905	ch21	IFNAR2	0
ENSG00000159110	TLR4	B2	rs9636867	-0.613407	0.002	908	ch21	IFNAR2	0
ENSG00000159110	CTRL	B2	rs9636867	-0.610123	0.001	907	ch21	IFNAR2	0
ENSG00000159110	TLR4	C2	rs9636867	-0.638431	0.0003	488	ch21	IFNAR2	0
ENSG00000159110	TLR7/8	C2	rs9636867	-0.619281	0.0007	369	ch21	IFNAR2	0
ENSG00000159110	CTRL	C2	rs9636867	-0.616269	0.0003	449	ch21	IFNAR2	0
